# Supplementary material for: INDETERMINATE DOMAIN–DELLA protein interactions orchestrate gibberellin-mediated cell elongation in wheat and barley
Source: Proc Natl Acad Sci U S A. 2026 Jan 30;123(5):e2528934123. doi: 10.1073/pnas.2528934123 (PMC12867750; doi:10.1073/pnas.2528934123)
Supplement: Supplementary file 3 — Dataset S02 (XLSX) [file pnas.2528934123.sd02.xlsx]

## Sheet: Tab_1_Cad_NT_vs_Cad_GA
Gene_ID	Putative annotation	Cad_NT_mean_TPM	Cad_GA_mean_TPM	Padj
TraesCS7D03G0334500	Dirigent protein	39.1968	15.8693	5.13731e-18
TraesCS2D03G0422600	Tubulin alpha chain	151.676	197.514	7.71777e-14
TraesCS7A03G1035500	Xyloglucan endotransglucosylase/hydrolase	48.862	19.8217	6.29661e-13
TraesCS5B03G1253800	Actin	104.445	144.717	1.32686e-11
TraesCS5A03G0594900	1-aminocyclopropane-1-carboxylate oxidase	9.28577	18.8575	1.27476e-10
TraesCS3D03G0915600	Selenium-binding protein	21.3743	12.0217	2.02626e-10
TraesCS1D03G0271100	Arabinogalactan peptide-like protein	75.558	111.482	5.19275e-10
TraesCS2A03G0385200	Tubulin alpha chain	90.6228	110.083	5.19275e-10
TraesCS3B03G1359800	Villin	14.7924	18.2599	5.99141e-10
TraesCS3D03G0576000	Fasciclin-like arabinogalactan protein	229.046	334.923	6.26355e-10
TraesCS1D03G0538100	Expansin protein	23.5704	38.4296	6.30287e-10
TraesCS4A03G0879700	Actin	60.3317	81.074	1.01379e-09
TraesCS6A03G0675400	Expansin protein	82.9705	148.592	1.2386e-09
TraesCS6B03G0816000LC	-	453.432	626.26	5.64894e-09
TraesCS7B03G1231300	4-hydroxy-4-methyl-2-oxoglutarate aldolase	17.5059	7.5441	5.64894e-09
TraesCS2D03G1332300	1-phosphatidylinositol-3-phosphate 5-kinase	4.19697	2.14593	5.78942e-09
TraesCS1A03G0259700	Fasciclin-like arabinogalactan protein	66.2213	97.5303	6.27249e-09
TraesCS2B03G0175100	Aquaporin	413.294	540.384	6.27249e-09
TraesCS7A03G1034000	Xyloglucan endotransglucosylase/hydrolase	33.3469	17.8963	6.27249e-09
TraesCS3D03G0745400	Lipid-transfer protein	118.75	160.522	7.9518e-09
TraesCS6B03G0432100	Tubulin beta chain	80.6811	101.329	1.16466e-08
TraesCS2A03G0412800	Blue copper protein	130.928	168.034	1.47597e-08
TraesCS3B03G1091200	Bidirectional sugar transporter SWEET	91.741	127.907	1.47597e-08
TraesCS5D03G0914600	DUF4228 domain protein	9.90336	3.20539	1.49519e-08
TraesCS3D03G0671200LC	-	41.3221	25.6368	2.33443e-08
TraesCS1B03G1172000	Subtilisin-like protease	7.76483	5.24529	3.22191e-08
TraesCS2A03G0821400	Glycerophosphodiester phosphodiesterase	31.3773	40.1495	3.33187e-08
TraesCS1D03G0538500	Expansin protein	65.0911	90.44	9.68387e-08
TraesCS4B03G0930800	Respiratory burst oxidase, putative	10.7187	6.33005	1.21208e-07
TraesCS2B03G0894300	14-3-3 protein	37.057	50.7618	1.30352e-07
TraesCS6A03G0675300	Expansin protein	39.6629	91.7622	2.2133e-07
TraesCS3D03G0315300	Blue copper protein	36.5586	54.6967	2.61484e-07
TraesCS6A03G0441500	transmembrane protein, putative (Protein of unknown function, DUF642)	40.7877	58.2662	3.46511e-07
TraesCS2B03G0535200	Tubulin alpha chain	83.0375	100.248	5.15021e-07
TraesCS5D03G0687800	Beta-glucosidase	6.05754	2.95412	5.15021e-07
TraesCS5A03G1149200	basic helix-loop-helix (bHLH) DNA-binding superfamily protein	5.57312	2.62566	5.65884e-07
TraesCS3B03G1030800	Phosphatidylinositol transfer protein	49.3662	66.8219	7.01378e-07
TraesCS1D03G0264600	Fasciclin-like arabinogalactan protein	51.0924	85.5999	7.53793e-07
TraesCS5D03G1126300	Actin	23.2531	31.5865	7.53793e-07
TraesCS6A03G0661700LC	-	166.521	218.076	1.65344e-06
TraesCS7A03G0258200	GDSL esterase/lipase	2.24985	0.765016	1.83235e-06
TraesCS2A03G0731800	1,4-alpha-glucan-branching enzyme	9.76841	6.88896	2.09527e-06
TraesCS5D03G0915000	HTH-type transcriptional regulator	7.69608	2.22975	2.09527e-06
TraesCS1A03G0675000	Wound-induced protease inhibitor	60.8099	34.2187	2.15915e-06
TraesCS5D03G0914700	HTH-type transcriptional regulator	6.10635	2.27871	2.15915e-06
TraesCS6A03G0988000	Potassium channel beta subunit	43.7975	55.8147	2.70121e-06
TraesCS7D03G1123700	Subtilisin-like protease	4.52266	8.1669	2.967e-06
TraesCS2A03G0749600	Abscisic stress ripening	34.2484	22.9515	6.92897e-06
TraesCS2D03G0204900	Calmodulin	236.253	279.382	6.92897e-06
TraesCS4A03G1222600	Acid invertase 1	56.2788	82.5638	6.92897e-06
TraesCS3A03G1171200	Phospholipase A1	9.31463	18.1364	7.34878e-06
TraesCS6B03G0800300	Expansin protein	12.7142	24.7189	8.53564e-06
TraesCS2A03G0124500	Proline-rich protein	110.385	154.773	8.56007e-06
TraesCS5A03G0595000	1-aminocyclopropane-1-carboxylate oxidase	12.031	18.7596	8.8729e-06
TraesCS7A03G0836700	Cytochrome P450 family protein	1.30829	0.325066	8.8729e-06
TraesCS1B03G0651300	Expansin protein	34.1071	49.3793	9.77215e-06
TraesCS6B03G0803100	14 kDa proline-rich protein DC2.15	154.751	251.181	1.00334e-05
TraesCS7B03G1237100	4-hydroxy-4-methyl-2-oxoglutarate aldolase	14.2353	6.22567	1.00334e-05
TraesCS6D03G0917400LC	-	82.3273	102.532	1.0643e-05
TraesCS6A03G0335000LC	-	85.1809	107.259	1.14724e-05
TraesCS4D03G0493300	Glutathione-S-transferase	36.5581	19.9499	1.15312e-05
TraesCS3A03G0727200	E6	62.0446	42.2586	1.36071e-05
TraesCS6D03G0566400	Expansin protein	40.9449	70.4143	1.44883e-05
TraesCS7B03G0694200	Cytochrome P450 family protein	10.4957	5.70036	1.44883e-05
TraesCS6B03G1287600	3-ketoacyl-CoA synthase	23.1087	30.3118	1.48837e-05
TraesCS5B03G0395300	BZIP transcription factor	21.3413	32.2956	1.56715e-05
TraesCS4B03G0083400	Importin-5	9.64331	13.2397	1.7582e-05
TraesCS6A03G0096800	Heat shock 70 kDa protein	190.459	229.312	1.88215e-05
TraesCS6A03G0869800	70 kDa heat shock protein	52.1745	70.9533	1.88215e-05
TraesCS7D03G1062800	L-ascorbate oxidase	30.3188	38.5324	1.88215e-05
TraesCS3A03G0635100	Fasciclin-like arabinogalactan protein	127.355	166.449	2.11082e-05
TraesCS2B03G0122000LC	-	21.4227	31.6516	2.188e-05
TraesCS6D03G0740700	70 kDa heat shock protein	132.727	179.586	2.25083e-05
TraesCS1B03G0743300	Gibberellin receptor GID1a	13.0937	7.25772	2.27359e-05
TraesCS4D03G0060000	Importin-5	4.188	5.66963	2.59828e-05
TraesCS3A03G1021100LC	-	3.04858	1.65185	2.68798e-05
TraesCS3B03G0983100	Nodulin-like / Major Facilitator Superfamily protein	7.32201	4.51646	2.74261e-05
TraesCS2D03G0126300	Aquaporin	552.088	682.428	3.03659e-05
TraesCS3D03G1089600	Villin	30.4362	35.9752	3.29639e-05
TraesCS2D03G0144600	Germin-like protein	146.644	202.502	3.36068e-05
TraesCS5A03G1247300	Tubulin beta chain	34.0858	45.7515	3.50301e-05
TraesCS2B03G0409800	Gibberellin receptor GID1A	6.38308	10.8593	3.83362e-05
TraesCS3B03G0439100	Plasma membrane-associated cation-binding protein 1	141.154	189.665	3.964e-05
TraesCS5D03G0935000	Tubulin beta chain	45.7506	57.3894	4.34141e-05
TraesCS1B03G0361800	Arabinogalactan peptide-like protein	45.6723	67.8577	4.47022e-05
TraesCS3B03G0336700	Gibberellin 3-beta-hydroxylase 2	4.01661	1.8665	4.65322e-05
TraesCS4A03G1132600	Autophagy-related protein 22	95.5738	119.274	4.71117e-05
TraesCS1A03G0681700	Phosphatidylinositol transfer protein	7.95232	11.8022	4.93201e-05
TraesCS1D03G0456200	Actin	88.7576	112.509	4.9659e-05
TraesCS3D03G0904500	DUF868 family protein (DUF868)	7.03524	11.2638	5.79894e-05
TraesCS2A03G0447000	Cellulose synthase-like protein	5.27375	2.21965	5.96991e-05
TraesCS1B03G0077900	Nitrate transporter 1.1	7.4787	14.7165	6.04258e-05
TraesCS1D03G0038800	Actin	159.736	181.21	6.10511e-05
TraesCS1A03G0655800	Gibberellin receptor GID1a	15.8421	8.10678	6.28748e-05
TraesCS2D03G0455400	Cellulose synthase-like protein	8.55913	5.45691	6.42224e-05
TraesCS5B03G0340400	Actin	120.312	139.5	6.48806e-05
TraesCSU03G0234700	-	71.2607	95.0497	6.53558e-05
TraesCS6D03G0289100	Tubulin beta chain	30.3115	38.5097	7.11617e-05
TraesCS2D03G0741300	Loricrin-like protein	11.5333	7.3762	7.58431e-05
TraesCS4D03G0815200	Respiratory burst oxidase, putative	8.4869	6.39637	7.59531e-05
TraesCS3D03G0835400	Phosphatidylinositol transfer protein	46.3052	59.0433	8.24729e-05
TraesCS6B03G1039600	70 kDa heat shock protein	83.4731	111.532	8.24729e-05
TraesCS7A03G0020800	Acid invertase 1	79.0344	112.463	8.24729e-05
TraesCS2B03G1373900	Protease inhibitor/seed storage/lipid transfer protein	890.131	1173.74	0.000108481
TraesCS2B03G0825900	Abscisic stress ripening	78.8752	51.1983	0.000113944
TraesCS2B03G1396700	transcription factor-like protein	31.8498	23.3593	0.000113944
TraesCS3A03G0116000	14-3-3 protein	132.918	163.559	0.000114764
TraesCS3B03G0461000	Isoflavone reductase-like protein	5.57518	2.78084	0.000122427
TraesCS7D03G0342600	Thiosulfate sulfurtransferase GlpE	9.52051	6.04204	0.000128096
TraesCS5A03G0987200	Tubulin beta chain	23.2654	29.1267	0.000128979
TraesCS3A03G0809200	Lipid-transfer protein	163.772	216.521	0.000134995
TraesCS3A03G0938200	pfkB-like carbohydrate kinase family protein	29.7142	39.0289	0.000138794
TraesCS1D03G0716600	Expansin	53.9158	84.5925	0.000141097
TraesCS1B03G0634700	Methyltransferase	25.6511	33.7282	0.000142648
TraesCS2B03G0976700	GDSL esterase/lipase	81.7207	97.5806	0.00014503
TraesCS3A03G0040500	WAT1-related protein	67.1818	94.0286	0.000149256
TraesCS5A03G0449400	sulfate transporter 1;1	10.8316	6.71838	0.000151684
TraesCS1B03G0753200	Tubulin beta chain	70.0453	82.3069	0.00015348
TraesCS1A03G0474300	Monocopper oxidase-like protein SKU5	8.0751	11.8824	0.000153508
TraesCS3A03G0365400	Plasma membrane-associated cation-binding protein 1	270.144	358.644	0.000157497
TraesCS2A03G0809500	14-3-3 protein	27.6765	35.7075	0.000169608
TraesCS4A03G0095200	BTB/POZ domain-containing protein	2.16488	0.692383	0.000182816
TraesCS2D03G0119200	Proline-rich protein, putative, expressed	257.555	345.67	0.000196281
TraesCS5D03G0880000	HXXXD-type acyl-transferase family protein, putative	38.5993	48.3627	0.000196281
TraesCS5A03G0930300	Beta-glucosidase	145.589	167.887	0.000213948
TraesCS4A03G0701300	GAI-like protein 1	107.814	134.739	0.000219112
TraesCS7A03G0254100	Profilin	124.499	145.579	0.000219112
TraesCS1A03G0070900	Nitrate transporter 1.1	0.755219	1.93111	0.000219453
TraesCS6D03G0847700	Bidirectional sugar transporter SWEET	33.2223	23.9886	0.000228937
TraesCS2B03G0063800	Cytochrome P450	3.43532	1.37768	0.000231434
TraesCS1A03G0276000	Arabinogalactan peptide-like protein	44.6616	64.2392	0.000235711
TraesCS7B03G0415100	Ras family	49.3146	63.1195	0.000242217
TraesCS6A03G0247100	Thiosulfate sulfurtransferase GlpE	2.45204	1.18325	0.000245563
TraesCS2B03G0488200	Longifolia protein	36.6055	46.1422	0.000249161
TraesCS3B03G0153600	14-3-3 protein	81.3056	93.0866	0.000251597
TraesCS7B03G0405300	Heat shock protein 90	33.1239	45.6222	0.00025419
TraesCS1B03G0350400	Fasciclin-like arabinogalactan protein	33.262	48.3932	0.000280107
TraesCS3D03G0352900	Plasma membrane-associated cation-binding protein 1	171.369	220.792	0.00029039
TraesCS7D03G0536900	Protein DETOXIFICATION	8.5763	4.36017	0.000305466
TraesCS5A03G0920200	HXXXD-type acyl-transferase family protein, putative	40.6923	51.2031	0.000319193
TraesCS2D03G0274900	Glutaredoxin family protein, expressed	13.3422	18.8311	0.000322583
TraesCS5B03G0392700	Zinc finger family protein	67.0138	87.5021	0.000330607
TraesCS5A03G0789500	Glycosyltransferase	34.6625	17.3253	0.000337632
TraesCS4B03G0013800LC	-	30.0347	19.6826	0.000364402
TraesCS5A03G1295300	Remorin	23.6803	35.0566	0.000379461
TraesCS2B03G0328100	Cation calcium exchanger	1.51992	0.792148	0.000391266
TraesCS7D03G1079300	Phosphatidylinositol transfer protein	31.8483	44.6083	0.000415925
TraesCS4B03G0553500	RNA-binding protein	31.0045	41.0989	0.000421075
TraesCS3B03G0642900	MYB-related transcription factor	11.0989	6.71213	0.000435906
TraesCS2D03G0454900	Cellulose synthase-like protein	4.51297	1.98983	0.000454519
TraesCS7B03G0013700LC	-	990.402	1149.79	0.000456579
TraesCS4A03G0219000	RNA-binding protein	31.2171	39.6758	0.00049034
TraesCS4B03G0948400	14 kDa proline-rich protein DC2.15	1071.4	1362.67	0.00049034
TraesCS1A03G0802100LC	-	17.3413	32.4249	0.000502765
TraesCS2D03G0118500	Proline-rich protein, putative, expressed	33.1013	22.3559	0.000502765
TraesCS2B03G1017100	MYB-related protein	16.2609	9.5865	0.000508042
TraesCS4B03G0887400	Zinc finger protein, putative	5.88697	2.62379	0.000508042
TraesCS1A03G0680800	Potassium channel	6.78232	8.55388	0.000634526
TraesCS3D03G0146400	Metallothionein	249.461	181.268	0.000634526
TraesCS1D03G0577900	RNA binding protein	38.4225	45.1392	0.000643588
TraesCS4D03G0487500	RNA-binding protein	19.0821	24.1736	0.000660166
TraesCS1D03G0811100	HXXXD-type acyl-transferase family protein	187.171	223.905	0.000702255
TraesCS5B03G0408100	Long-Chain Acyl-CoA Synthetase	6.38589	9.2562	0.00070399
TraesCS2B03G1439700	Calreticulin-like protein	32.1399	37.6467	0.000709961
TraesCS6B03G0137600	Heat shock 70 kDa protein	124.013	150.421	0.00071856
TraesCS3D03G0676800	Interactor of constitutive active ROPs protein, putative	36.8413	45.3481	0.000734291
TraesCS1B03G0499200	3-ketoacyl-CoA synthase	40.353	58.2559	0.000744586
TraesCS1A03G1030600	ATP-dependent zinc metalloprotease FtsH 1	8.20813	4.87845	0.000755744
TraesCS3A03G0394500	Glucan endo-1,3-beta-glucosidase	20.5311	29.0242	0.000756208
TraesCS7D03G0023900	inter-alpha-trypsin inhibitor heavy chain-like protein	73.148	98.1112	0.000756208
TraesCS3A03G0439700	Protein ZINC INDUCED FACILITATOR-LIKE 1	80.4216	110.587	0.000775068
TraesCS5A03G0149600	Auxin-responsive protein	125.441	144.838	0.000775068
TraesCS1A03G0170400	Phosphoinositide phospholipase C	3.27738	2.02066	0.000811689
TraesCS7B03G0372300	Protein DETOXIFICATION	6.75405	2.82012	0.000842019
TraesCS7A03G1126800	Alpha-glucosidase	8.01723	10.3454	0.00084826
TraesCS7B03G1076200	60S ribosomal protein L30	35.4925	47.1822	0.000878209
TraesCS2B03G0712600	DUF1005 family protein	7.3608	9.98013	0.000894868
TraesCS3D03G1090900	Ankyrin repeat family protein	17.451	10.2885	0.000906806
TraesCS6D03G0562200	14 kDa proline-rich protein DC2.15	12.2701	22.2465	0.000969314
TraesCS6D03G0211000	Calmodulin-binding family protein, putative, expressed	34.2721	25.7587	0.000970719
TraesCS1B03G0783000	S-acyltransferase	12.498	16.0899	0.000987001
TraesCS3B03G0499300	Zinc finger CCCH domain protein	12.1006	8.71342	0.00101901
TraesCS1D03G0164800	Phosphoinositide phospholipase C	0.949246	0.483201	0.00102132
TraesCS7B03G0436100	NAC domain protein,	55.626	68.5936	0.00107869
TraesCS6A03G0802800	TCP transcription factor	25.8215	34.8482	0.00111328
TraesCS7D03G0021600	Beta-fructofuranosidase 1	96.2039	57.0057	0.00111421
TraesCS2D03G0119300	Proline-rich protein, putative, expressed	287.072	368.743	0.00115513
TraesCS7D03G0463600	Endoglucanase	10.7965	16.6846	0.00122278
TraesCS5A03G0959300	DUF4228 domain protein	8.67837	4.13573	0.00122301
TraesCS1D03G0830200	Tubulin alpha chain	175.237	193.755	0.00123975
TraesCS5B03G1349500	Beta-fructofuranosidase, insoluble protein	23.32	17.9716	0.00124683
TraesCS7B03G0783200	Malate dehydrogenase	14.436	18.1782	0.00136674
TraesCS6B03G1101300	C2 domain-containing protein / GRAM domain-containing protein	2.63855	1.12818	0.00138566
TraesCS6B03G1211500	Potassium channel beta subunit	36.4851	45.7493	0.00138566
TraesCS1D03G0991800	ATP-dependent zinc metalloprotease FtsH 1	5.71957	3.62307	0.00139944
TraesCS1D03G0373900	Fatty acid hydroxylase superfamily	3.53328	1.73536	0.00141674
TraesCS1A03G0765800	Calmodulin	469.384	566.007	0.00143063
TraesCS3B03G0931500	Lipid-transfer protein	34.613	47.9325	0.00146597
TraesCS2A03G0810000	Receptor-like kinase	7.99105	11.4847	0.00158493
TraesCS1D03G0413000	Myosin-related family protein	26.3901	30.4935	0.00167117
TraesCS4D03G0825800	Acid phosphatase 1	6.08751	10.8212	0.00172739
TraesCS4B03G0109200	UDP-glucose 6-dehydrogenase	102.867	119.524	0.00173472
TraesCS4B03G0809400	Aquaporin	223.704	284.046	0.00173472
TraesCS1B03G1195100	8-amino-7-oxononanoate synthase	24.4633	29.6697	0.00174332
TraesCS5A03G0850600	UTP--glucose-1-phosphate uridylyltransferase	166.789	190.815	0.0017776
TraesCS7A03G0832300	WRKY transcription factor	6.86164	2.38943	0.00184572
TraesCS4A03G0661400	Homeobox protein bel1-like protein	13.9876	17.3117	0.00190726
TraesCS5B03G0966100	Auxin-responsive protein	22.493	32.8647	0.00191484
TraesCS5A03G1303900	Early nodulin-like protein 1	39.7862	53.6429	0.00194533
TraesCS1A03G0869800	Phosphotransferase	13.0947	9.99319	0.0019571
TraesCS3A03G0306200	Protodermal factor 1	141.26	170.095	0.00205837
TraesCS3D03G0142100	Leucine-rich repeat receptor-like protein kinase family protein, putative	12.5643	16.2562	0.00206134
TraesCS1A03G0045700	Thionin	118.871	166.296	0.00206336
TraesCS4D03G0581100	Receptor-like kinase	97.5719	110.7	0.00206336
TraesCS7B03G0990200	Phosphatidylinositol transfer protein	32.1718	44.2432	0.00219195
TraesCS2D03G0430400	Blue copper protein	68.7743	83.9338	0.00228726
TraesCS3B03G0420400	Cold induced protein	133.482	100.458	0.00228726
TraesCS4D03G0151900	2-oxoglutarate (2OG) and Fe(II)-dependent oxygenase superfamily protein	18.2993	6.76945	0.00228726
TraesCS3D03G0870400	pfkB-like carbohydrate kinase family protein	45.6705	56.4076	0.00230107
TraesCS1D03G0042100	Trypsin inhibitor	15.6069	24.8397	0.00237576
TraesCS3B03G0518800	Aconitate hydratase	42.2302	47.7592	0.00239414
TraesCS4D03G0824900	Apyrase	294.052	390.727	0.00247638
TraesCS2D03G0749000	14-3-3 protein	27.0414	34.3962	0.00256456
TraesCS6B03G0949900	TCP transcription factor	14.055	19.3662	0.00263055
TraesCS7D03G0479400	UDP-glycosyltransferase	2.87775	1.03685	0.00269495
TraesCS4D03G0463900	MYB transcription factor	2.91583	1.30251	0.00297029
TraesCS2D03G0749400	Receptor-like kinase	8.12112	10.8093	0.00300301
TraesCS3B03G0705000	Fasciclin-like arabinogalactan protein	169.73	215.616	0.00300301
TraesCS6D03G0103400	Heat shock 70 kDa protein	3.81374	5.48772	0.00300301
TraesCS4B03G0013700	Dirigent protein	23.5297	14.289	0.00308462
TraesCS4D03G0829000	Nitrate transporter 1.1	6.36806	9.48906	0.00308462
TraesCS5B03G0157900	Homocysteine s-methyltransferase	47.8784	34.1736	0.00308462
TraesCS7A03G0571800	3-hydroxy-3-methylglutaryl coenzyme A reductase	7.03617	9.00007	0.00310832
TraesCS6B03G0145800	Acylamino-acid-releasing enzyme	1.63052	1.00747	0.003129
TraesCS7D03G0537900	Heat shock protein 90	79.27	105.073	0.003129
TraesCS1A03G0558000	Expansin protein	17.5686	24.2918	0.00313083
TraesCS7A03G0478900	Endoglucanase	8.13716	13.0053	0.00321053
TraesCS2B03G0768100	Peptidylprolyl isomerase	15.1855	19.4511	0.00330285
TraesCS2A03G0886500	GDSL esterase/lipase	134.784	157.663	0.00333578
TraesCS3B03G0399200	Blue copper protein	19.3443	25.4735	0.00333578
TraesCS3D03G0552400	CheY-like two-component responsive regulator family protein	49.6497	69.6327	0.00333578
TraesCS5B03G1016400	Kinesin-like protein	8.64338	6.50644	0.00333578
TraesCS6D03G0566000	Expansin protein	20.4752	40.4471	0.00333578
TraesCS1B03G0651800	Expansin protein	22.6315	30.0665	0.00338731
TraesCS3D03G0361800	Branched-chain amino acid aminotransferase-like	8.79581	4.53661	0.00338731
TraesCS4D03G0606000	Beta-xylosidase, putative	17.8946	24.288	0.00338731
TraesCS2A03G0367000	Longifolia protein	34.299	43.214	0.00339077
TraesCS7A03G0179800	SAUR-like auxin-responsive protein family	12.4616	24.5586	0.00339077
TraesCS7D03G0990400	Xyloglucan endotransglucosylase/hydrolase	20.8505	13.3073	0.00339077
TraesCS1A03G0748300	Expansin	18.1018	23.8894	0.00341595
TraesCS7B03G0682600	Aminotransferase	12.1578	8.29488	0.00341929
TraesCS4B03G0184500	2-oxoglutarate (2OG) and Fe(II)-dependent oxygenase superfamily protein	42.7535	18.4746	0.00344133
TraesCS2A03G0146100	Germin-like protein	184.841	243.81	0.0034555
TraesCS2A03G0487300	Phosphoadenosine phosphosulfate reductase	56.5716	35.492	0.0034555
TraesCS4A03G0198500	Haloacid dehalogenase-like hydrolase family protein, putative, expressed	59.3082	40.2257	0.0034555
TraesCS4B03G0078800	Cytokinin riboside 5'-monophosphate phosphoribohydrolase	13.2852	19.2508	0.0034555
TraesCS4B03G0710900	Myo-inositol 1-phosphate synthase	17.4273	12.7334	0.0034555
TraesCS4B03G0628700	Purple acid phosphatase	27.2878	32.2998	0.0035007
TraesCS1B03G0874500	Photosystem I assembly protein Ycf4	13.996	21.2084	0.00359614
TraesCS3D03G0261200	Gibberellin 3-beta-hydroxylase 2	2.3151	1.08426	0.00359614
TraesCS4B03G1018500	Kinase	1.97666	1.45578	0.00359614
TraesCS1D03G0613500	Gibberellin receptor GID1a	6.36557	3.63514	0.00369129
TraesCS1D03G0456900	F-box protein SKIP31	20.6266	15.1161	0.00373566
TraesCS4B03G0136900	Homeobox protein bel1-like protein	35.9575	43.5451	0.00373566
TraesCS4B03G0739500	3-ketoacyl-CoA synthase	4.91286	8.88706	0.00373566
TraesCS3B03G0911200	DNA-3-methyladenine glycosylase	50.6819	62.5638	0.00378364
TraesCS2D03G0693300	Abscisic stress ripening	60.7659	41.2801	0.00382544
TraesCS7D03G0955500	12-oxophytodienoate reductase	30.1146	22.8773	0.00401615
TraesCS5D03G0372000	Zinc finger family protein	59.5713	76.301	0.00409135
TraesCS3D03G0228500	Clavaminate synthase-like protein	20.1234	11.6856	0.00417954
TraesCS2D03G0118000	Endo-1,4-beta-xylanase	14.221	10.2544	0.00421283
TraesCS5B03G0146300	Auxin-responsive protein	208.098	235.423	0.00430307
TraesCS1B03G0595600	Monocopper oxidase-like protein SKU5	8.77694	12.1104	0.00435629
TraesCS2A03G0124100	Proline-rich protein, putative, expressed	166.069	211.657	0.00435629
TraesCS4B03G0094000	Glutamyl-tRNA(Gln) amidotransferase subunit A	15.3834	20.1805	0.00435629
TraesCS1D03G0769700LC	-	205.02	302.508	0.00438777
TraesCS3A03G1228600	Bifunctional polymyxin resistance arnA protein	70.3915	81.4385	0.00438777
TraesCS3B03G0670600	Receptor-like protein kinase	29.9268	34.4116	0.00438777
TraesCS5A03G0613800	Protein MIZU-KUSSEI 1	10.2728	15.9316	0.00438777
TraesCS7A03G0555500	Heat shock protein 90	24.5345	32.8868	0.00457077
TraesCS2D03G0008700	Terpene synthase	17.5541	12.1866	0.00459419
TraesCS7A03G0874900	ABC transporter-like family-protein	3.79236	2.47536	0.00467441
TraesCS5D03G0316300	Dynamin family protein, putative, expressed	6.7749	4.64291	0.00468057
TraesCS3A03G0424800	Oxygen-dependent choline dehydrogenase	31.325	39.6091	0.00471437
TraesCS3B03G0518600	Protein ZINC INDUCED FACILITATOR-LIKE 1	78.9277	116.956	0.00474482
TraesCS7D03G0806700	Aminotransferase	8.26718	5.55474	0.004763
TraesCS1B03G0587700	Response to low sulfur protein, putative	38.9742	25.2826	0.00478114
TraesCS2B03G1495300	Disease resistance protein (NBS-LRR class) family	2.49037	1.45037	0.00492107
TraesCS6A03G0586800	Glyceraldehyde-3-phosphate dehydrogenase	342.212	404.526	0.00492107
TraesCS6D03G0225900	ATP-dependent RNA helicase	50.1146	57.4901	0.00501174
TraesCS7B03G0760700	Thiamine thiazole synthase, chloroplastic	599.578	453.775	0.00501174
TraesCS7D03G0386000	WAT1-related protein	9.09452	5.43315	0.00501174
TraesCS3B03G0483000	Glucan endo-1,3-beta-glucosidase	36.909	46.9945	0.00503361
TraesCS3A03G0319600	Blue copper protein	42.9192	53.986	0.00505186
TraesCS3B03G0997200	Glycerol-3-phosphate acyltransferase, expressed	91.4678	106.31	0.00505186
TraesCS4A03G0619200	2-oxoglutarate (2OG) and Fe(II)-dependent oxygenase superfamily protein	32.3393	10.8219	0.00505186
TraesCS4D03G0825600	Acid phosphatase 1	61.5181	83.3761	0.00509181
TraesCS5B03G0692600	Beta-glucosidase, putative	95.9789	119.294	0.00509763
TraesCS1A03G0829500	O-methyltransferase-like protein	200.38	236.408	0.00519074
TraesCS4D03G0507200	70 kDa heat shock protein	48.1098	73.3407	0.00520633
TraesCS5D03G0867400	Auxin-responsive protein	21.1779	30.1212	0.00520633
TraesCS6A03G0152600	Gamma-glutamylcyclotransferase	69.5369	35.5727	0.00529053
TraesCS7A03G0860500	Non-specific serine/threonine protein kinase	40.2767	27.4559	0.00539886
TraesCS7B03G0163800	Pectinesterase	42.9917	54.6203	0.00541409
TraesCS4B03G0998900	Remorin	40.0892	53.3261	0.00543445
TraesCS6A03G0617600	Cryptochrome	2.91757	2.08855	0.00543445
TraesCS1B03G1187400	CTP synthase	9.30479	13.8814	0.00547427
TraesCS3D03G0674700	BZIP transcription factor	56.2353	67.2817	0.00547427
TraesCS7D03G0401600	Blue copper protein	97.1136	113.768	0.00547427
TraesCS1B03G0260500	Glutathione S-transferase	38.4145	56.5088	0.00561851
TraesCS3B03G0838200	inner centromere protein, ARK-binding region protein	14.1481	19.1508	0.00562992
TraesCS3D03G0064600	NADP dependent sorbitol 6-phosphate dehydrogenase family protein	72.8402	52.8206	0.00562992
TraesCS1B03G0681400	Trichome birefringence-like protein	8.83549	6.53389	0.00564502
TraesCS2B03G0339400	CONSTANS-like zinc finger protein	7.1481	4.12548	0.0056751
TraesCS3A03G0909700	Phosphatidylinositol transfer protein	45.7433	54.9782	0.0056751
TraesCS5A03G0347200	Actin	68.5502	77.2608	0.0056751
TraesCS5B03G0821700LC	-	3.87412	1.85206	0.0056751
TraesCS6B03G0579200	Monosaccharide-sensing protein 2	17.1304	13.0079	0.00584017
TraesCS2A03G1219200	Lipoxygenase	87.0732	125.572	0.00592892
TraesCS2D03G1277400	Kinase family protein	21.4481	26.7001	0.00601607
TraesCS3D03G1105200	Crt	2.42711	1.352	0.00605458
TraesCS3D03G0039300	Glycosyltransferase, putative	2.92666	1.51526	0.00608036
TraesCS6B03G0216500	Gamma-glutamylcyclotransferase	101.056	49.829	0.00649243
TraesCS2D03G0146700	Amine oxidase	11.7959	7.27563	0.00685916
TraesCS4A03G0710800	Importin-5	12.2693	14.7634	0.00694232
TraesCS5A03G0063500	Receptor-like kinase	21.1208	26.5979	0.00712589
TraesCS4D03G0024600	Tubulin beta chain	8.13206	11.6294	0.00721656
TraesCS1A03G0046300	Actin	64.0753	71.7935	0.00743814
TraesCS5A03G1250800	Cortical cell-delineating protein	81.23	178.844	0.00743814
TraesCS5A03G0730500	Cysteine synthase	40.5963	49.9964	0.00754048
TraesCS1A03G0295200	70 kDa heat shock protein	23.0123	25.22	0.00773934
TraesCS2A03G0086100	GDSL esterase/lipase	44.222	56.0207	0.00773934
TraesCS2D03G0482300	Protein DETOXIFICATION	2.64192	1.34739	0.00774937
TraesCS2D03G0595700	HTH-type transcriptional regulator	8.30497	3.59826	0.00774937
TraesCS5A03G0918100	ATP sulfurylase (Sulfate adenylyltransferase)	18.0676	11.5222	0.00774937
TraesCS6D03G0329100	Pentatricopeptide repeat-containing protein	3.57087	2.59973	0.00774937
TraesCS3A03G0954300	Bidirectional sugar transporter SWEET	19.2839	24.6334	0.00805354
TraesCS3D03G0221600	Glutaredoxin	27.4106	15.7014	0.00809647
TraesCS2A03G0876000	Polyadenylate-binding protein	57.6905	66.8804	0.00812868
TraesCS3D03G0888100	Bidirectional sugar transporter SWEET	33.5369	41.9963	0.00817663
TraesCS5B03G0678400LC	-	93.8237	129.252	0.00817663
TraesCS3B03G0839600	Katanin p60 ATPase-containing subunit, putative	33.4206	26.2567	0.00834487
TraesCS7D03G0255700	ABC transporter, putative	2.03208	1.11479	0.00834487
TraesCS5D03G0815800	Protein PLASTID MOVEMENT IMPAIRED 1	8.72541	11.0178	0.00850259
TraesCS6D03G0313300	Fatty acid hydroxylase superfamily	30.4289	39.5448	0.00850259
TraesCS1D03G0649000	Coiled-coil domain-containing protein 47	36.8863	43.3931	0.0085726
TraesCS5A03G0917300	Auxin-responsive protein	17.4115	23.5697	0.00863986
TraesCS2D03G0488800	Phosphoadenosine phosphosulfate reductase	13.8792	9.40561	0.00900952
TraesCS1D03G0968300	CTP synthase	3.71427	5.28011	0.00913505
TraesCS7B03G0433700	Lipid transfer protein	31.246	38.4287	0.00917754
TraesCS1A03G0684200	Benzyl alcohol O-benzoyltransferase	20.5563	25.7452	0.00924913
TraesCS2A03G1311300	Kinase family protein	16.107	19.9079	0.00924913
TraesCS5A03G0912900	Cytochrome P450 family protein, expressed	7.28868	4.20353	0.00924913
TraesCS4D03G0486100	Glycosyltransferases	7.45874	5.47972	0.00933567
TraesCS6D03G0136800	Gamma-glutamylcyclotransferase	120.602	62.5757	0.00941698
TraesCS5B03G0499000	3-ketoacyl-CoA synthase	32.2639	40.382	0.00960908
TraesCS7D03G0820600	Cytochrome P450 family protein	6.41943	3.62179	0.0096753
TraesCS1D03G0420600	Monocopper oxidase-like protein SKU5	13.6818	17.5052	0.00979071
TraesCS2D03G0320000	Carboxyl methyltransferase	5.44725	3.0144	0.00979071
TraesCS3D03G0224300	Pollen-specific protein SF21	10.0271	7.11665	0.00979071
TraesCS5A03G0494300	Protein transport protein Sec61 subunit alpha	122.705	138.74	0.00979071
TraesCS7D03G1105100	Glutathione S-transferase	69.2838	86.3578	0.00979071
TraesCS2B03G0887900	Aldose 1-epimerase	8.58139	5.41071	0.00985549
TraesCS4A03G0202400	70 kDa heat shock protein	10.9642	15.5305	0.00988169

## Sheet: Tab_2_idd5_NT_vs_idd5_GA
Gene_ID	Putative function	idd5_NT_mean_TPM	idd5_GA_mean_TPM	Padj
TraesCS2A03G0661400LC	-	0.599971	0.112165	2.29759e-12
TraesCS2A03G0659500	DUF1005 family protein	1.54704	0.293684	3.03653e-05
TraesCS2A03G0681600	Protein PRD1	0.276685	0.0755772	6.69619e-05
TraesCS7B03G0512700	Translation initiation factor IF-2	19.6192	24.2487	0.000345374
TraesCS2A03G0680300	dCTP pyrophosphatase 1	1.89288	0.51585	0.00191965
TraesCS2A03G0680500	Prolyl 4-hydroxylase subunit alpha-1	0.757289	0.0763666	0.00191965
TraesCS4D03G0492800	Glutathione-S-transferase	0.881349	0	0.00191965
TraesCS7A03G1183400	Subtilisin-like protease	3.5489	5.4774	0.00458615
TraesCS1D03G0639700	Wound-induced protease inhibitor	5.28724	1.05125	0.00478141
TraesCS4A03G0214400	Glutathione-S-transferase	2.03824	0.253495	0.00663873
TraesCS2A03G0684200	Cysteine proteinase inhibitor	1.2247	0.175032	0.00940692

## Sheet: Tab_3_Rht-D1b_NT_vs_Rht-D1b_GA
Gene ID	Putative annotation	Rht-D1b_NT_mean_TPM	Rht-D1b_GA_mean_TPM	Padj
TraesCS6B03G0289700	Response to low sulfur protein, putative	20.1248	9.30076	0.00169382

## Sheet: Tab_4_Cad_GA_vs_Rht-D1b_GA
Gene ID	Putative function	Cad_GA_mean_TPM	Rht-D1b_GA_mean_TPM	Padj
TraesCS5D03G0289300	SGF29 tudor-like domain-containing protein	36.5063	5.26055	6.19179e-122
TraesCS4A03G0827800	Sec14p-like phosphatidylinositol transfer family protein	124.371	0.040195	2.16648e-121
TraesCS4A03G0828300	Sec14p-like phosphatidylinositol transfer family protein	31.7166	0.228673	1.46986e-104
TraesCS5D03G0759700	Aquaporin-like protein	21.1143	76.7559	1.93391e-99
TraesCS6D03G0153900	3-isopropylmalate dehydratase large subunit	30.9507	92.8652	3.07074e-99
TraesCS2B03G0503000LC	-	9.7063	70.2405	2.47189e-90
TraesCS4D03G0344300	Erlin-2	6.84829	0.485765	1.59892e-87
TraesCS1B03G1172000	Subtilisin-like protease	5.24529	14.6495	1.71521e-86
TraesCS2B03G0108200	Actin-related protein 4A	22.8239	0.911023	5.73876e-86
TraesCS7D03G0218200	Purple acid phosphatase	192.959	4.66014	3.37302e-84
TraesCS7A03G0242200	Purple acid phosphatase	162.753	5.08008	1.76171e-81
TraesCS4A03G0995900	Purple acid phosphatase	431.127	16.7943	5.99637e-76
TraesCS2B03G1501600	Beta-glucosidase	670.809	217.114	1.0214e-69
TraesCS4D03G0349900	Embryo defective 2765	1.11979	4.91463	1.55206e-69
TraesCS4D03G0825600	Acid phosphatase 1	83.3761	18.8459	2.9649e-66
TraesCS7A03G0258200	GDSL esterase/lipase	0.765016	13.6937	4.85791e-64
TraesCS4A03G0825100	Nascent polypeptide-associated complex subunit beta	53.4241	0.0701921	2.1027e-62
TraesCS3B03G0084500	Wound-induced protease inhibitor	260.398	49.9889	4.53007e-62
TraesCS6D03G0018800	GDSL esterase/lipase	34.1097	10.4264	6.61225e-58
TraesCS2B03G0234400	Dirigent protein	193.67	3.70397	1.36702e-53
TraesCS7D03G0334500	Dirigent protein	15.8693	62.0428	3.96505e-52
TraesCS1B03G1195100	8-amino-7-oxononanoate synthase	29.6697	12.8861	1.40106e-51
TraesCS5D03G0290800	AP-2 complex subunit sigma	1.74065	19.0796	2.09595e-50
TraesCS1D03G0042100	Trypsin inhibitor	24.8397	3.75043	8.19928e-47
TraesCS3B03G1359800	Villin	18.2599	11.1288	7.12562e-46
TraesCS4A03G0827700	Transferase, transferring glycosyl groups	30.5605	0.10856	1.70415e-45
TraesCS5B03G0835100	Aquaporin-like protein	4.55664	29.92	1.44684e-43
TraesCS2A03G0749600	Abscisic stress ripening	22.9515	55.9445	4.61195e-43
TraesCS1D03G0060500	Laccase	8.66706	1.74818	4.46127e-42
TraesCS2A03G0099700	2-oxoglutarate (2OG) and Fe(II)-dependent oxygenase superfamily protein, putative	27.1969	3.44745	8.12357e-42
TraesCS2B03G0077300	Glutamyl-tRNA (Gln) amidotransferase subunit A	18.5185	3.6536	2.30759e-39
TraesCS3B03G0248000LC	-	9.19194	1.35082	3.02241e-39
TraesCS5B03G1253800	Actin	144.717	77.2187	3.93853e-39
TraesCS7B03G0694200	Cytochrome P450 family protein	5.70036	22.5893	4.81992e-39
TraesCS4A03G0581500	Methylsterol monooxygenase 1-2	42.1943	112.23	2.00489e-36
TraesCS4A03G0879700	Actin	81.074	44.007	1.23544e-35
TraesCS6B03G1043700	Subtilisin-like protease	17.8094	4.84072	5.17217e-35
TraesCS6A03G0961800	DNA cross-link repair family protein	0.35162	6.7198	1.02229e-34
TraesCS5B03G0016300	Cytochrome P450	229.741	100.646	1.49149e-34
TraesCS5A03G1242700	Acid phosphatase 1	42.3507	14.9849	1.019e-33
TraesCS4B03G0939900	Acid phosphatase 1	41.845	10.2199	1.21107e-33
TraesCS6D03G0231200	F-box family protein	4.41368	0.183285	1.65583e-33
TraesCS7A03G0836700	Cytochrome P450 family protein	0.325066	5.54312	2.92899e-33
TraesCS3A03G0268800	DNA-directed RNA polymerase subunit beta	18.2099	53.3861	1.62504e-32
TraesCS2D03G0052100	Glutamyl-tRNA (Gln) amidotransferase subunit A	20.5304	0.11643	1.65256e-32
TraesCS6D03G0122900LC	-	0.573197	51.2114	1.9545e-32
TraesCS4B03G0939600	Acid phosphatase 1	150.781	51.9095	2.45881e-32
TraesCS3A03G0093000	Trypsin inhibitor	132.293	49.5502	4.81937e-32
TraesCS5A03G1149200	basic helix-loop-helix (bHLH) DNA-binding superfamily protein	2.62566	10.2909	7.81601e-32
TraesCS5D03G0413700	Ribulose bisphosphate carboxylase small chain	714.794	1347.38	1.65811e-31
TraesCS7B03G0760700	Thiamine thiazole synthase, chloroplastic	453.775	918.623	3.16012e-31
TraesCS5B03G0036500	Fatty acid 2-hydroxylase	15.7813	6.57155	6.3967e-31
TraesCS1D03G0745400	Phosphoglycerate kinase	42.0605	85.9437	9.38633e-31
TraesCS4D03G0460300	WD-repeat protein, putative	0.215999	2.97689	5.88128e-30
TraesCS5B03G0016400	Cytochrome P450	138.938	61.2708	1.23141e-29
TraesCS1A03G0045700	Thionin	166.296	59.9245	1.62794e-29
TraesCSU03G0053800	-	11.0415	32.2482	1.62794e-29
TraesCS3D03G0588900	ATP synthase subunit beta	20.0689	8.13388	2.03404e-29
TraesCS4B03G0939700	Acid phosphatase 1	42.1522	12.554	2.03404e-29
TraesCS5D03G0087100LC	-	0.946334	16.6117	7.11731e-29
TraesCS2B03G0178800	Ribulose bisphosphate carboxylase small chain	7.2911	22.2608	1.01976e-28
TraesCS6B03G0432100	Tubulin beta chain	101.329	63.9993	1.27946e-28
TraesCS4B03G0981400	Dipeptidyl peptidase	11.71	4.80821	1.72077e-28
TraesCS1D03G0037600LC	-	181.672	86.9043	2.2453e-28
TraesCS7D03G0879600	Thiamine thiazole synthase, chloroplastic	9.12299	24.3562	2.53786e-28
TraesCS2A03G1100700	Aminomethyltransferase	109.904	219.745	3.64443e-28
TraesCS1B03G0892400	Phosphoglycerate kinase	85.2702	155.221	4.53557e-28
TraesCS5D03G0137500	Protoporphyrinogen oxidase	46.0253	19.7323	1.29399e-27
TraesCS4D03G0088000	RING/U-box superfamily protein	0.305236	3.37188	1.95286e-27
TraesCS3D03G0745400	Lipid-transfer protein	160.522	90.466	3.0112e-27
TraesCS1A03G1085100	Zinc finger CCCH domain protein	0.735979	2.15142	8.49481e-27
TraesCS1D03G0373900	Fatty acid hydroxylase superfamily	1.73536	8.81132	1.07762e-26
TraesCS5A03G1022800	Non-specific lipid-transfer protein-like protein	24.6786	8.73405	1.8948e-26
TraesCS3B03G1126500LC	-	0.496969	5.69687	2.40392e-26
TraesCS1D03G0264600	Fasciclin-like arabinogalactan protein	85.5999	31.1002	5.38877e-26
TraesCS3D03G1089600	Villin	35.9752	23.5224	6.43733e-26
TraesCS1A03G0778700	Phosphoglycerate kinase	94.224	171.664	6.51049e-26
TraesCS1A03G0098700	Chymotrypsin inhibitor	601.773	166.926	8.70239e-26
TraesCS6D03G0917400LC	-	102.532	61.0063	9.97894e-26
TraesCS5D03G0346300	Stress responsive A/B barrel domain family protein	46.3953	17.281	1.81057e-25
TraesCS5A03G0448500	Ribulose bisphosphate carboxylase small chain	1678.2	3251.67	3.09336e-25
TraesCSU03G0017800	-	98.0097	56.1142	3.92038e-25
TraesCS5B03G1183200	Trichome birefringence-like protein	17.1345	7.33055	4.21537e-25
TraesCS2B03G1500200	Beta-glucosidase	298.617	84.3495	4.3899e-25
TraesCS6A03G0966800	Bidirectional sugar transporter SWEET	16.3096	26.2089	2.09069e-24
TraesCS2D03G0128700	Ribulose bisphosphate carboxylase small chain	86.9709	248.004	2.19983e-24
TraesCS1B03G0306800	Glutathione S-transferase	40.206	15.2761	2.60036e-24
TraesCS3D03G0082400	O-methyltransferase	98.2624	23.1238	2.62589e-24
TraesCS4B03G0250700	Fructose-bisphosphate aldolase	204.374	364.295	3.60865e-24
TraesCS4D03G0211900	Fructose-bisphosphate aldolase	318.862	537.373	6.91103e-24
TraesCS5B03G0442000	Ribulose bisphosphate carboxylase small chain	1340.74	2532.35	7.74833e-24
TraesCS5B03G0020200	Protein PLANT CADMIUM RESISTANCE 2	36.2654	0.0774908	8.40007e-24
TraesCS5B03G1260800	basic helix-loop-helix (bHLH) DNA-binding superfamily protein	6.01382	0.196308	1.70257e-23
TraesCS5A03G0789500	Glycosyltransferase	17.3253	70.8728	2.04255e-23
TraesCS5B03G1177500LC	-	0	21.6002	2.66705e-23
TraesCS2D03G0128800	Ribulose bisphosphate carboxylase small chain	119.978	431.451	2.71624e-23
TraesCS5D03G0414200	Ribulose bisphosphate carboxylase small chain	916.893	1597.38	3.02054e-23
TraesCS5B03G0022700	chitin synthase, putative (DUF1218)	12.4063	0.0141151	6.17118e-23
TraesCS4A03G0550400	Fructose-bisphosphate aldolase	353.173	578.508	7.24712e-23
TraesCS2D03G0065800	3-ketoacyl-CoA thiolase	17.5741	10.1035	8.36953e-23
TraesCS6B03G0325500	Calreticulin/calnexin	105.233	71.7568	9.47778e-23
TraesCS5A03G0447800	Ribulose bisphosphate carboxylase small chain	581.178	1069.25	1.24833e-22
TraesCS6D03G0847700	Bidirectional sugar transporter SWEET	23.9886	43.708	1.56322e-22
TraesCS2A03G1256000	Calreticulin	142.885	99.6317	1.57326e-22
TraesCS1B03G0743300	Gibberellin receptor GID1a	7.25772	20.2821	2.00106e-22
TraesCS2D03G0422600	Tubulin alpha chain	197.514	135.974	2.1924e-22
TraesCS5A03G0595000	1-aminocyclopropane-1-carboxylate oxidase	18.7596	7.61057	2.1924e-22
TraesCS5D03G1214500	Beta-fructofuranosidase, insoluble protein	78.494	41.897	2.72745e-22
TraesCS2B03G0705000	Oxygen-evolving enhancer protein 1	260.716	405.098	2.87191e-22
TraesCS3D03G0632700	Dirigent protein	10.0628	1.08965	2.96277e-22
TraesCS4B03G0109200	UDP-glucose 6-dehydrogenase	119.524	76.7125	2.96277e-22
TraesCS4B03G0583700	Fructose-1,6-bisphosphatase class 1	42.2483	92.2358	3.71694e-22
TraesCS4B03G0981200	Glycosyltransferase	67.4264	27.4628	3.78997e-22
TraesCS4D03G0227200LC	-	14.331	0	4.27382e-22
TraesCS2A03G0801900	Aldose 1-epimerase	4.34783	8.86463	4.43357e-22
TraesCS4D03G0293100	Ribonucleases P/MRP protein subunit POP1	2.28847	0.67868	4.79835e-22
TraesCS3B03G0401400	Phosphoenolpyruvate carboxylase	2.72769	8.02846	4.93023e-22
TraesCS5B03G0048700	NBS-LRR-like resistance protein	1.53283	0.0990667	4.97302e-22
TraesCS1A03G0657600	Pyrimidine-specific ribonucleoside hydrolase	6.80845	3.19395	5.3716e-22
TraesCS6B03G0922900	Phosphatidylinositol 3- and 4-kinase family protein	59.9669	20.3234	5.3716e-22
TraesCS7D03G0194700	Fatty acyl-CoA reductase	2.09959	0.527171	5.3716e-22
TraesCS5D03G1126300	Actin	31.5865	17.2514	5.52194e-22
TraesCS6D03G0329100	Pentatricopeptide repeat-containing protein	2.59973	5.11467	7.55749e-22
TraesCS3D03G0797700	Fructose-1,6-bisphosphatase class 1	47.181	87.4775	8.37351e-22
TraesCS1D03G0577900	RNA binding protein	45.1392	29.0415	8.89524e-22
TraesCS1B03G0495300	Fatty acid hydroxylase superfamily	14.3137	37.8591	9.70799e-22
TraesCS5D03G0200700LC	-	42.6093	0	1.0083e-21
TraesCS6B03G1249900	Laccase	13.4192	6.95647	1.38758e-21
TraesCS4D03G0078000LC	-	7.01279	1.71061	1.95071e-21
TraesCS2A03G0131900	Ribulose bisphosphate carboxylase small chain	4.46453	32.5763	2.03259e-21
TraesCS5B03G1179600LC	-	0.0190288	5.84774	2.48134e-21
TraesCS6A03G0096800	Heat shock 70 kDa protein	229.312	151.223	2.66736e-21
TraesCS1A03G1014100	Protein CHUP1, chloroplastic	3.96013	9.48051	2.73755e-21
TraesCS4D03G0058600	Lipoxygenase	15.3356	8.9563	2.79373e-21
TraesCS3A03G0770100	Arabinogalactan peptide 14	137.385	24.7753	2.95222e-21
TraesCS3D03G0826800	Photosystem II 22 kDa protein, chloroplastic	207.394	359.233	3.44683e-21
TraesCS4A03G0204700	UDP-glucuronate decarboxylase protein 6	200.885	137.078	4.00124e-21
TraesCS5B03G0958400	Lipoxygenase	8.21206	1.61309	4.14356e-21
TraesCS5A03G0657700	Beta-glucosidase, putative	15.5706	3.29395	4.38313e-21
TraesCS3B03G0931500	Lipid-transfer protein	47.9325	20.9228	4.73137e-21
TraesCS3D03G0632500LC	-	7.17879	0.707143	5.50755e-21
TraesCS5D03G1028600	Lactoylglutathione lyase	48.0136	84.0734	7.12262e-21
TraesCS3B03G0722500	ATP synthase subunit beta	8.12483	3.31505	8.7264e-21
TraesCS5D03G0230100	Succinate--CoA ligase [ADP-forming] subunit beta	70.7854	49.7293	1.13283e-20
TraesCS3D03G0632600LC	-	11.3007	0.948827	1.92697e-20
TraesCS5A03G0640500	Glycosyltransferase	4.98889	17.8508	2.32503e-20
TraesCS7D03G0479400	UDP-glycosyltransferase	1.03685	8.46747	2.43868e-20
TraesCS3D03G0061300	Bowman birk trypsin inhibitor	78.4296	35.6548	2.47563e-20
TraesCS5D03G0260300	Auxin-binding protein	0.0665128	10.8916	2.47563e-20
TraesCS2D03G0128900	Ribulose bisphosphate carboxylase small chain	70.954	266.492	2.91729e-20
TraesCS3A03G1006600	Rhodanese-like domain-containing protein 4, chloroplastic	56.4423	84.868	2.97155e-20
TraesCS5D03G0941300	Leguminosin group485 secreted peptide	19.4455	77.6375	4.14489e-20
TraesCS5B03G0035900	Thaumatin-like protein	91.8338	260.512	4.83039e-20
TraesCS6D03G0119600	Protein TolB	35.0355	56.5898	5.20337e-20
TraesCS4B03G0980800	O-methyltransferase-like protein	136.427	35.1492	5.71188e-20
TraesCS5B03G1214800	Coenzyme PQQ synthesis protein E	2.0324	10.2138	7.59403e-20
TraesCS1A03G0655800	Gibberellin receptor GID1a	8.10678	25.6272	8.99546e-20
TraesCS4A03G0495400	Clathrin heavy chain	61.4685	44.5419	9.88791e-20
TraesCS4A03G0201700	Cytochrome P450	2.47413	0.145713	1.00593e-19
TraesCS2A03G0131700	Ribulose bisphosphate carboxylase small chain	205.811	660.514	1.01563e-19
TraesCS3A03G0900500	Chlorophyll a-b binding protein, chloroplastic	337.255	602.019	1.39904e-19
TraesCS6D03G0289100	Tubulin beta chain	38.5097	22.9547	1.39904e-19
TraesCS7A03G0554100	Protein DETOXIFICATION	3.77183	12.8939	1.40873e-19
TraesCS5D03G0421900	Indole-3-glycerol phosphate synthase	28.8017	8.28419	1.54643e-19
TraesCS4D03G0111200	FBD-associated F-box protein	0	5.43383	1.55791e-19
TraesCS7D03G0536900	Protein DETOXIFICATION	4.36017	14.9324	1.7154e-19
TraesCS1D03G0538100	Expansin protein	38.4296	19.079	1.71642e-19
TraesCS4B03G0343200	Alpha-1,4-glucan-protein synthase [UDP-forming]	287.173	207.613	1.83732e-19
TraesCS3D03G0519300	MYB-related transcription factor	6.35357	15.4681	2.21666e-19
TraesCS7D03G0790600	Phosphoenolpyruvate carboxylase	10.6746	18.9276	2.35113e-19
TraesCS3A03G0092900	Trypsin inhibitor	51.7671	17.9464	2.59123e-19
TraesCS4D03G0517700	Fructose-1,6-bisphosphatase class 1	61.6865	117.968	2.62694e-19
TraesCS5B03G0541200	Alcohol dehydrogenase, putative	53.6348	85.8898	2.94689e-19
TraesCS2B03G0976700	GDSL esterase/lipase	97.5806	64.8245	2.99615e-19
TraesCS6D03G0313300	Fatty acid hydroxylase superfamily	39.5448	18.9499	3.80494e-19
TraesCS4B03G0572400LC	-	2.81021	0.043759	4.06283e-19
TraesCS5B03G0441800	Ribulose bisphosphate carboxylase small chain	848.099	1435.4	4.16284e-19
TraesCS7B03G0372300	Protein DETOXIFICATION	2.82012	15.2622	4.19655e-19
TraesCS6A03G0617600	Cryptochrome	2.08855	4.07467	4.20547e-19
TraesCS1D03G0613500	Gibberellin receptor GID1a	3.63514	11.7263	5.38883e-19
TraesCS1A03G1083200LC	-	0.202249	2.76325	5.45045e-19
TraesCS2A03G0886500	GDSL esterase/lipase	157.663	102.256	5.61102e-19
TraesCS2D03G1175600	Anthocyanin 5-aromatic acyltransferase	6.81249	1.52662	5.68356e-19
TraesCS4A03G0191300	Fructose-1,6-bisphosphatase class 1	69.2235	120.8	6.06838e-19
TraesCS3D03G0936800	Rhodanese-like domain-containing protein 4, chloroplastic	92.1545	139.809	7.91656e-19
TraesCS5B03G0022000	Dihydrolipoamide acetyltransferase component of pyruvate dehydrogenase complex	4.19046	0	7.999e-19
TraesCS2B03G1439700	Calreticulin-like protein	37.6467	25.134	1.14229e-18
TraesCS6B03G0816000LC	-	626.26	381.25	1.19027e-18
TraesCS4A03G0059700	Photosynthetic NDH subcomplex B 2	39.9831	69.0178	1.74555e-18
TraesCS6A03G0018400	Ferredoxin--NADP reductase	40.2002	65.824	1.74555e-18
TraesCS4D03G0286600LC	-	23.1945	0	1.83336e-18
TraesCS4D03G0105700	myb-like protein X	34.127	18.0796	1.90705e-18
TraesCS4D03G0261000	Clathrin heavy chain	63.1572	43.3399	1.94202e-18
TraesCS6A03G0802800	TCP transcription factor	34.8482	17.1533	2.03458e-18
TraesCS1A03G0259700	Fasciclin-like arabinogalactan protein	97.5303	54.6108	2.13824e-18
TraesCS2A03G0481600	ATP synthase gamma chain	108.834	188.87	2.23535e-18
TraesCS2B03G0887900	Aldose 1-epimerase	5.41071	14.0623	2.24581e-18
TraesCS6A03G0564100	Photosynthetic NDH subcomplex L 2	16.9201	35.1723	2.7814e-18
TraesCS5D03G0697200LC	-	81.1235	51.9313	2.79207e-18
TraesCS6A03G0441500	transmembrane protein, putative (Protein of unknown function, DUF642)	58.2662	31.9676	2.79207e-18
TraesCS2B03G0768100	Peptidylprolyl isomerase	19.4511	10.0988	3.11105e-18
TraesCS5D03G0627300	Beta-glucosidase	90.1034	52.2197	3.32429e-18
TraesCS5D03G0687800	Beta-glucosidase	2.95412	7.83172	4.70667e-18
TraesCS7D03G0820600	Cytochrome P450 family protein	3.62179	12.4356	4.91312e-18
TraesCS2B03G0695000	Oxygen-evolving enhancer protein 2-1, chloroplastic	333.496	489.205	4.96323e-18
TraesCS5B03G0395300	BZIP transcription factor	32.2956	15.0397	5.15599e-18
TraesCS3B03G0085300	Trypsin inhibitor	83.9804	31.0005	5.4435e-18
TraesCS3A03G0069400	O-methyltransferase	29.1308	6.6893	5.55779e-18
TraesCS4B03G0939000LC	-	10.9696	23.3991	5.87081e-18
TraesCS5A03G0730500	Cysteine synthase	49.9964	28.0953	6.078e-18
TraesCS4D03G0048900	Nuclease domain-containing protein 1	114.154	80.4352	6.4878e-18
TraesCS5D03G0110800	Subtilisin-like protease	5.81832	12.9671	6.52018e-18
TraesCS3D03G0548000	Carbonic anhydrase	5.64128	34.8456	7.0707e-18
TraesCS5A03G0967000	Malate dehydrogenase	12.5604	26.3905	7.9152e-18
TraesCS4D03G0460900LC	-	0	6.08708	8.38438e-18
TraesCS6B03G0033400	Ferredoxin--NADP reductase	156.518	249.463	8.60368e-18
TraesCS4D03G0283000LC	-	0	15.5842	1.07648e-17
TraesCS1D03G0413000	Myosin-related family protein	30.4935	20.7347	1.22967e-17
TraesCS3D03G0671200LC	-	25.6368	45.7263	1.27489e-17
TraesCS6B03G0849400	Phosphoribulokinase	134.149	243.342	1.27489e-17
TraesCS4B03G0553500	RNA-binding protein	41.0989	22.0462	1.38123e-17
TraesCS1B03G1283900LC	-	16.1439	2.66668	1.49118e-17
TraesCS7D03G1105100	Glutathione S-transferase	86.3578	47.438	1.58701e-17
TraesCS5B03G1181100	SCAR family protein	10.3624	4.01633	1.61877e-17
TraesCS3A03G0871600	Fructose-1,6-bisphosphatase class 1	87.3251	175.651	1.65162e-17
TraesCS1D03G0043100LC	-	26.6852	2.91874	1.72527e-17
TraesCS4D03G0587700	Folylpolyglutamate synthase	0	17.6804	1.72527e-17
TraesCS5A03G0212800	Succinate--CoA ligase [ADP-forming] subunit beta	120.497	84.1147	1.72527e-17
TraesCS5A03G0092400	Chloroplast stem-loop-binding protein	54.5876	113.198	1.73527e-17
TraesCS4D03G0429100	Photosystem II Psb27 protein	36.0208	75.6845	1.95476e-17
TraesCS6D03G0784600LC	-	16.0957	3.58556	2.15912e-17
TraesCS1B03G1106900	Dynamin-related protein	17.5323	12.7696	2.31101e-17
TraesCS1B03G0809600	Adenine nucleotide alpha hydrolases-like superfamily protein	80.7953	48.9529	2.35656e-17
TraesCS2B03G1371300	Clustered mitochondria protein	18.021	24.934	2.55166e-17
TraesCS1A03G1023100LC	-	0.02994	26.3507	2.58119e-17
TraesCS6D03G0666500	Annexin	19.8933	10.6542	2.85425e-17
TraesCS3A03G0934200	Calcium sensing receptor, chloroplastic	47.9326	80.4617	3.03725e-17
TraesCS5A03G1006900LC	-	2.22418	8.52184	3.15588e-17
TraesCS1D03G0038800	Actin	181.21	135.58	3.87719e-17
TraesCS5A03G1000400	Zinc finger protein, putative	19.5019	0	3.975e-17
TraesCS7A03G0292100	Alpha/beta-Hydrolases superfamily protein	13.6297	4.85505	3.97785e-17
TraesCS6A03G0050900	Acid beta-fructofuranosidase	20.1945	4.2775	4.07487e-17
TraesCS2D03G0569700	Oxygen-evolving enhancer protein 1	443.115	644.913	4.15086e-17
TraesCS4B03G0844400	Catalase	21.6863	46.3569	4.49898e-17
TraesCS7D03G0000900	Plastocyanin	664.459	1055.57	4.72494e-17
TraesCS3A03G0938200	pfkB-like carbohydrate kinase family protein	39.0289	22.3559	4.73085e-17
TraesCS2B03G0178600	Ribulose bisphosphate carboxylase small chain	64.1776	220.374	5.22403e-17
TraesCS7A03G0916800	Thiamine thiazole synthase, chloroplastic	451.915	978.251	5.61146e-17
TraesCS3B03G0642900	MYB-related transcription factor	6.71213	15.455	5.99102e-17
TraesCS5D03G0290100	Disease resistance protein (TIR-NBS-LRR class) family	0	4.22449	6.52159e-17
TraesCS2B03G0889300	Glyceraldehyde-3-phosphate dehydrogenase	202.641	360.962	6.57195e-17
TraesCS5B03G0022900	3-ketoacyl-CoA synthase	0.787772	5.94746	7.16542e-17
TraesCS7A03G0247600	AT4G29520-like protein	43.9913	27.1303	8.4373e-17
TraesCS5B03G0146300	Auxin-responsive protein	235.423	165.608	9.30424e-17
TraesCS6B03G1183800	Bidirectional sugar transporter SWEET	16.7337	36.6292	9.70154e-17
TraesCS6D03G0057700	Chloroplast stem-loop binding protein	110.442	211.492	9.7773e-17
TraesCS3A03G0675200	Glycerate kinase	7.6473	14.5274	1.0251e-16
TraesCS4D03G0035200	Ankyrin repeat protein-like	1.30939	5.1862	1.0251e-16
TraesCS4D03G0461900	Isoleucine--tRNA ligase	2.6874	0	1.0251e-16
TraesCS4D03G0752900	Catalase	4.7485	12.1588	1.0251e-16
TraesCS7B03G1004000	ATP-dependent zinc metalloprotease FTSH protein	39.0632	57.2919	1.07253e-16
TraesCS6B03G0410000	Quinone oxidoreductase-like protein	58.6758	92.7286	1.11205e-16
TraesCS5D03G0273300LC	-	5.57767	0	1.19068e-16
TraesCS7B03G1022900	Glutathione S-transferase	26.9689	14.9855	1.19068e-16
TraesCS5B03G0310900	Fructose-bisphosphate aldolase	108.184	201.546	1.26516e-16
TraesCS5A03G0505700	Histidine kinase, putative	0.0739093	0.387295	1.32312e-16
TraesCS3B03G0420400	Cold induced protein	100.458	163.312	1.43328e-16
TraesCS5A03G1242900	Acid phosphatase 1	31.9955	12.034	1.6107e-16
TraesCS2B03G0179200	Ribulose bisphosphate carboxylase small chain	236.637	539.203	1.99304e-16
TraesCS4D03G0487500	RNA-binding protein	24.1736	14.3427	2.03554e-16
TraesCS5D03G0744700	Triosephosphate isomerase	130.959	182.927	2.34485e-16
TraesCS7D03G0810700	Haloacid dehalogenase-like hydrolase family protein	22.8561	45.7872	2.51814e-16
TraesCS4A03G0201600	Tryptophan synthase alpha chain	4.48324	0.254057	2.63446e-16
TraesCS3B03G0993700	Fructose-1,6-bisphosphatase class 1	92.9814	165.453	2.78766e-16
TraesCS2B03G0179100	Ribulose bisphosphate carboxylase small chain	249.077	569.545	3.02058e-16
TraesCS6B03G1183300	Bidirectional sugar transporter SWEET	10.5511	20.8	3.29165e-16
TraesCS5A03G0594900	1-aminocyclopropane-1-carboxylate oxidase	18.8575	7.98747	3.75907e-16
TraesCS2A03G0132100	Ribulose bisphosphate carboxylase small chain	81.1503	297.503	3.87297e-16
TraesCS2B03G0142700	2-oxoglutarate (2OG) and Fe(II)-dependent oxygenase superfamily protein, putative	39.4289	19.5587	3.9675e-16
TraesCS4D03G0394100	Villin	1.04748	2.85056	4.02037e-16
TraesCS3B03G0838200	inner centromere protein, ARK-binding region protein	19.1508	9.03537	4.21258e-16
TraesCS4B03G0741800	Annexin	6.08504	1.08973	4.32446e-16
TraesCS4B03G0013800LC	-	19.6826	39.1572	4.53494e-16
TraesCS6D03G0822900	Thioredoxin	31.2022	56.75	4.79833e-16
TraesCS7A03G1141400	ATP-dependent zinc metalloprotease FTSH protein	27.2482	39.2903	4.99835e-16
TraesCS6A03G0980600	O-methyltransferase	16.4934	7.15331	5.53046e-16
TraesCS4B03G0131800	Lecithin-cholesterol acyltransferase-like 1	5.4738	11.5408	6.03148e-16
TraesCS6A03G0317300	Quinone oxidoreductase-like protein	46.5717	92.0909	6.54946e-16
TraesCS1B03G0760500	Alpha/beta-hydrolase-like protein	2.29515	5.15906	6.55681e-16
TraesCS3A03G0104700LC	-	1.31506	8.31437	6.92867e-16
TraesCS4D03G0454600	NHL repeat-containing protein 2	3.08429	5.63792	7.4203e-16
TraesCS2D03G1044700	Aminomethyltransferase	53.2563	97.9007	7.43318e-16
TraesCS4B03G0690300	Sigma factor sigB regulation protein rsbQ	7.24195	15.3999	7.58268e-16
TraesCS3D03G0711600	Arabinogalactan peptide 14	102.154	25.3942	8.05841e-16
TraesCS6D03G0025700	Ferredoxin--NADP reductase	133.108	212.972	8.06962e-16
TraesCS7D03G1221800	Chaperone protein htpG family protein	242.599	171.27	8.4566e-16
TraesCS2A03G0131600	Ribulose bisphosphate carboxylase small chain	240.899	718.91	8.56471e-16
TraesCS6D03G0108100	Short-chain dehydrogenase/reductase family protein	0.546458	3.03753	9.96444e-16
TraesCS6B03G0966900	Dynamin homolog	21.0248	15.3925	1.04539e-15
TraesCS2B03G1236200LC	-	48.4912	91.4806	1.15704e-15
TraesCS5D03G0208000	Pyrophosphate--fructose 6-phosphate 1-phosphotransferase subunit alpha	0.548861	0.11544	1.4144e-15
TraesCSU03G0167000	-	122.534	47.154	1.50905e-15
TraesCS4D03G0477800LC	-	0	6.25388	1.61223e-15
TraesCS1D03G0991800	ATP-dependent zinc metalloprotease FtsH 1	3.62307	7.93079	1.64529e-15
TraesCS3A03G0593600	Carbonic anhydrase	4.43032	25.5038	1.67262e-15
TraesCS3B03G0771100	Glycerate kinase	5.61014	12.0187	1.75437e-15
TraesCS3D03G0217800	Fasciclin-like arabinogalactan protein	132.073	77.1222	1.80669e-15
TraesCS4D03G0085000LC	-	15.6043	0	2.10075e-15
TraesCS6B03G0084200	Chloroplast stem-loop binding protein	95.9774	165.05	2.14477e-15
TraesCS5B03G0016100	Cytochrome P450	196.135	111.934	2.44891e-15
TraesCS7D03G1233400	Protein PLANT CADMIUM RESISTANCE 2	73.4968	32.9141	2.50463e-15
TraesCS4D03G0084900LC	-	11.9445	0	2.57527e-15
TraesCS5B03G0821700LC	-	1.85206	7.60111	2.84813e-15
TraesCS5B03G0294300	Thioredoxin	120.444	198.226	2.93419e-15
TraesCS7A03G0001000	Plastocyanin	928.913	1484.01	3.12498e-15
TraesCS5B03G0034100	Receptor-like kinase	0.298599	2.12019	3.1301e-15
TraesCS4B03G0941100	Jasmonate-zim-domain protein	7.54097	1.49337	3.16927e-15
TraesCS1A03G0046300	Actin	71.7935	51.8147	3.23048e-15
TraesCS7D03G0149600	1-deoxy-D-xylulose-5-phosphate synthase, Transketolase	214.17	375.04	3.47101e-15
TraesCS4A03G0451500	Alpha-1,4-glucan-protein synthase [UDP-forming] 1	273.206	194.114	3.50056e-15
TraesCS1B03G0745700	Pyrimidine-specific ribonucleoside hydrolase	7.06865	3.30151	3.6438e-15
TraesCS6B03G0137600	Heat shock 70 kDa protein	150.421	97.9904	4.01659e-15
TraesCS2B03G0535200	Tubulin alpha chain	100.248	73.3063	4.07371e-15
TraesCS2D03G0129200	Ribulose bisphosphate carboxylase small chain	170.559	519.402	4.30001e-15
TraesCS7A03G0824800	Haloacid dehalogenase-like hydrolase family protein	30.0565	58.2715	4.53736e-15
TraesCS3A03G0656700	Protein TIC 62, chloroplastic	57.8321	85.5743	4.68608e-15
TraesCS2A03G0588700	Oxygen-evolving enhancer protein 1	324.198	470.055	4.69672e-15
TraesCS1D03G0287900	70 kDa heat shock protein	27.2093	19.7312	4.92348e-15
TraesCS4A03G0686700	UDP-glucose 6-dehydrogenase	131.123	84.523	5.22132e-15
TraesCS1D03G0051000	Chymotrypsin inhibitor	660.758	249.597	5.94806e-15
TraesCS4B03G0083400	Importin-5	13.2397	7.53711	6.03625e-15
TraesCS6B03G0506000	Peroxiredoxin, putative	84.5072	161.654	6.03625e-15
TraesCS6A03G0736900	Heat shock 70 kDa protein, putative	25.8985	17.1948	6.89393e-15
TraesCS5B03G0023200	fiber (DUF1218)	6.07629	0.0157393	7.02035e-15
TraesCS2A03G1166300	Glutamine synthetase	189.395	339.33	7.04176e-15
TraesCS5D03G0868300	Lipoxygenase	173.448	68.0711	7.04595e-15
TraesCS7B03G0415100	Ras family	63.1195	38.622	7.78811e-15
TraesCS3A03G1174300	Protein DETOXIFICATION	1.94293	0.79894	7.93021e-15
TraesCS6B03G0000500	D-glycerate dehydrogenase/hydroxypyruvate reductase	24.4216	46.6812	7.93021e-15
TraesCS7B03G0013700LC	-	1149.79	824.091	8.29084e-15
TraesCS1B03G0343800	Disulfide-isomerase	122.493	84.3912	8.44959e-15
TraesCS5A03G0149600	Auxin-responsive protein	144.838	104.345	8.44959e-15
TraesCS3B03G0572600	S-adenosylmethionine synthase	264.734	190.687	8.55782e-15
TraesCS2D03G0019400	StAR-related lipid transfer protein	11.2342	20.0507	8.87541e-15
TraesCS7D03G0540200LC	-	110.25	221.63	8.94356e-15
TraesCS1D03G0712200	Proline-rich family protein	38.9105	60.7099	9.45317e-15
TraesCS3B03G0861200	O-acyltransferase WSD1	0.772893	2.13445	9.54004e-15
TraesCS5D03G0285300	Thioredoxin	43.021	68.522	9.59069e-15
TraesCS5B03G1236400	Calreticulin	4.47807	1.26717	9.8628e-15
TraesCS4D03G0510900LC	-	1.35527	0.0710698	1.0387e-14
TraesCS4D03G0493400	Glutathione-S-transferase	19.2455	11.6492	1.05431e-14
TraesCS5B03G0095200	Subtilisin-like protease	33.3954	56.7536	1.06488e-14
TraesCS4A03G0875700	basic helix-loop-helix (bHLH) DNA-binding superfamily protein	5.9794	0.869924	1.10233e-14
TraesCS4B03G0152200	Serine hydroxymethyltransferase	113.855	192.147	1.11781e-14
TraesCS5A03G0850600	UTP--glucose-1-phosphate uridylyltransferase	190.815	136.472	1.12781e-14
TraesCS3B03G1156100	Rhodanese-like domain-containing protein 4, chloroplastic	23.7569	34.3015	1.12911e-14
TraesCS7B03G1204400	Chaperone protein htpG family protein	65.915	45.1146	1.12957e-14
TraesCS4D03G0502400	ATP synthase subunit b	190.742	309.465	1.14626e-14
TraesCS4D03G0679400	Sucrose transporter	13.6316	26.4772	1.24511e-14
TraesCS7D03G0231700	Profilin	518.213	380.771	1.28092e-14
TraesCS6D03G0633900	Pollen-specific arabinogalacta protein BAN102	31.3166	10.9996	1.36672e-14
TraesCS5B03G0228100	Boron transporter	8.73928	5.04452	1.38052e-14
TraesCS4B03G0069800	Nuclease domain-containing protein 1	95.4086	73.0511	1.383e-14
TraesCS5A03G1166800	Catalase	10.6749	23.0022	1.40072e-14
TraesCS7D03G0765300	Ferredoxin	60.4741	97.603	1.43284e-14
TraesCS5D03G0812800	UTP--glucose-1-phosphate uridylyltransferase	115.298	83.3962	1.4534e-14
TraesCS7A03G0214000	Fatty acyl-CoA reductase	4.14155	1.30031	1.4534e-14
TraesCS4A03G0212900	Glutathione-S-transferase	74.6145	40.2734	1.48098e-14
TraesCS4D03G0343700LC	-	1.20236	0	1.5118e-14
TraesCS7A03G1097700	Peroxidase	37.8847	20.665	1.54682e-14
TraesCS2D03G0561000LC	-	2.23439	0.0690781	1.58802e-14
TraesCS6A03G0335000LC	-	107.259	71.3313	1.77402e-14
TraesCS7D03G0237300	Photosynthetic NDH subcomplex B 3	38.0682	68.3696	1.81133e-14
TraesCS7B03G0685900	Phosphoglucosamine mutase family protein	13.2769	23.9034	1.83396e-14
TraesCS4D03G0081000	Photosynthetic NDH subcomplex L 2	18.7181	37.206	1.96002e-14
TraesCS1B03G0769100	Phospholipase A1	25.3917	11.098	2.00738e-14
TraesCS5A03G0020700	Cytochrome P450	18.7564	7.92453	2.00738e-14
TraesCS6A03G0988000	Potassium channel beta subunit	55.8147	37.2726	2.00738e-14
TraesCS5A03G0802100	Aquaporin-like protein	1.70047	11.4139	2.22703e-14
TraesCS5B03G1218400LC	-	0.0128235	6.66481	2.22814e-14
TraesCS5A03G1101100	ADP-ribosylation factor	286.194	203.561	2.33641e-14
TraesCS1D03G0509100	Antiholin-like protein lrgB	31.1527	58.4675	2.38809e-14
TraesCS7D03G1087900	ATP-dependent zinc metalloprotease FTSH protein	57.5145	79.9962	2.40538e-14
TraesCS3D03G0870400	pfkB-like carbohydrate kinase family protein	56.4076	35.1211	2.45478e-14
TraesCS3A03G0809200	Lipid-transfer protein	216.521	128.077	2.47732e-14
TraesCS2D03G0451200	Cytochrome b6-f complex iron-sulfur subunit	9.3108	19.0974	2.47869e-14
TraesCS2A03G0131800	Ribulose bisphosphate carboxylase small chain	17.219	117.877	2.48163e-14
TraesCS6B03G1287600	3-ketoacyl-CoA synthase	30.3118	19.0172	2.64796e-14
TraesCS7A03G1288100	Chaperone protein htpG family protein	30.2114	20.5498	2.72238e-14
TraesCS7D03G0958000	Thylakoid lumenal 16.5 kDa protein, chloroplastic	30.4847	50.8781	2.74427e-14
TraesCS2A03G0132000	Ribulose bisphosphate carboxylase small chain	9.66607	71.8467	3.1446e-14
TraesCS4D03G0060000	Importin-5	5.66963	3.36545	3.53356e-14
TraesCS2D03G0675900	ATP synthase subunit d, mitochondrial	154.659	104.794	3.56531e-14
TraesCS1A03G0681800	1,4-beta-D-glucanase	9.96119	17.82	3.74797e-14
TraesCS6B03G1100700	Purple acid phosphatase	21.7468	45.727	3.74797e-14
TraesCS6D03G0625200	Pyrophosphate--fructose 6-phosphate 1-phosphotransferase subunit alpha	77.4528	52.2937	3.85975e-14
TraesCS5B03G0686100	Serine carboxypeptidase family protein, expressed	3.53675	1.61577	3.98549e-14
TraesCS3A03G1171200	Phospholipase A1	18.1364	6.5517	4.1235e-14
TraesCS2A03G0804000	Glyceraldehyde-3-phosphate dehydrogenase	399.747	661.843	4.18945e-14
TraesCS4A03G1254000	Plastocyanin	362.997	604.571	4.24916e-14
TraesCS1D03G0055900	HXXXD-type acyl-transferase family protein	1.2715	0.0580676	4.31287e-14
TraesCS7A03G0160800	1-deoxy-D-xylulose-5-phosphate synthase, Transketolase	143.94	254.593	4.33455e-14
TraesCS5B03G1168400	ADP-ribosylation factor	200.32	141.874	4.48079e-14
TraesCS1D03G0558700	AMP deaminase	23.7085	15.6597	4.5149e-14
TraesCS6B03G1156000	Thioredoxin	41.8176	73.2665	4.5149e-14
TraesCS2A03G0821400	Glycerophosphodiester phosphodiesterase	40.1495	28.0044	4.5886e-14
TraesCS5D03G0868800	Lipoxygenase	1.16214	0.147425	4.5886e-14
TraesCS6B03G0880900	Pyrophosphate--fructose 6-phosphate 1-phosphotransferase subunit alpha	81.2975	55.8105	4.6279e-14
TraesCS3B03G0518800	Aconitate hydratase	47.7592	34.9195	4.75785e-14
TraesCS6A03G0743000	Pyrophosphate--fructose 6-phosphate 1-phosphotransferase subunit alpha	24.9305	17.0781	5.18567e-14
TraesCS6A03G1051600	Epimerase family protein	14.3269	28.2764	5.18567e-14
TraesCS7D03G0548400	Beta-glucosidase, putative	33.3556	15.9201	5.43749e-14
TraesCS6D03G0214700	Terpene cyclase/mutase family member	5.68545	3.54933	5.82277e-14
TraesCS5D03G0067200LC	-	12.3137	0	6.56109e-14
TraesCS5B03G0022600	1,3-beta-glucan synthase component (DUF1218)	6.75397	0	7.69039e-14
TraesCS6B03G0743300	Leucine-rich repeat protein kinase family protein	38.6589	60.4689	7.76101e-14
TraesCS3D03G1090900	Ankyrin repeat family protein	10.2885	23.3662	7.96458e-14
TraesCS2A03G0608500	Photosystem I reaction center subunit psaK	501.483	810.312	8.21439e-14
TraesCS2A03G0544100	Tetratricopeptide repeat protein 1	18.6049	28.9672	8.75772e-14
TraesCS3A03G0225800	Fasciclin-like arabinogalactan protein	153.23	95.6884	8.75772e-14
TraesCS2D03G1134000	Nuclease S1	11.0671	3.38702	8.95242e-14
TraesCS3B03G0675200	Carbonic anhydrase	10.6635	62.5278	9.2504e-14
TraesCS3A03G1136000	Beta-1,3-glucanase	0.338063	3.21109	9.71703e-14
TraesCS1D03G0069800	Lecithin-cholesterol acyltransferase-like 1	1.99015	6.38267	1.0057e-13
TraesCS4B03G0570200	UDP-glucuronate decarboxylase protein 6	272.336	198.744	1.0084e-13
TraesCS3B03G0627700	transmembrane protein, putative (DUF1118)	19.0892	36.1391	1.01547e-13
TraesCS5B03G0274200LC	-	4.70265	20.0779	1.0358e-13
TraesCS2B03G1235700	Aminomethyltransferase	111.543	189.752	1.15512e-13
TraesCS5D03G0832700	Benzyl alcohol O-benzoyltransferase	10.4626	25.4689	1.15735e-13
TraesCS3A03G0543900	transmembrane protein, putative (DUF1118)	25.4805	47.7881	1.2569e-13
TraesCS5A03G0456000	3-ketoacyl-CoA thiolase	38.306	24.0721	1.3605e-13
TraesCS1D03G0830200	Tubulin alpha chain	193.755	150.669	1.42172e-13
TraesCS3B03G0983100	Nodulin-like / Major Facilitator Superfamily protein	4.51646	8.43608	1.48497e-13
TraesCS2B03G0600500	ATP synthase gamma chain	58.6088	97.3795	1.52378e-13
TraesCS5B03G0639300LC	-	242.954	97.2435	1.57741e-13
TraesCS7D03G1062800	L-ascorbate oxidase	38.5324	25.6529	1.6567e-13
TraesCS6D03G0784700LC	-	33.9896	10.9605	1.66274e-13
TraesCS2B03G1473100	Ankyrin repeat protein-like	0.744958	0.0755022	1.71082e-13
TraesCS3A03G0560900	MYB-related transcription factor	16.1978	35.6664	1.78959e-13
TraesCS1D03G0956300	Subtilisin-like protease	33.0581	5.1513	1.80235e-13
TraesCS4D03G0155600	NAD(P)H dehydrogenase subunit 48	26.5912	46.4892	1.84229e-13
TraesCS7D03G0837000	Lactoylglutathione lyase	84.9811	59.7314	1.93567e-13
TraesCS5D03G0512700	Chlorophyll a-b binding protein, chloroplastic	26.1785	46.6246	1.97677e-13
TraesCS5D03G0031100	Ankyrin repeat protein-like	4.70106	1.99058	2.00267e-13
TraesCS7A03G0589700	Ras family	55.0664	34.6689	2.02732e-13
TraesCS6D03G0910500	Peroxidase	25.1359	39.7972	2.05838e-13
TraesCS4D03G0504200	UDP-glucuronate decarboxylase protein 6	218.233	159.962	2.17346e-13
TraesCS5B03G0449300	Indole-3-glycerol phosphate synthase	107.565	54.9088	2.37145e-13
TraesCS1A03G0295200	70 kDa heat shock protein	25.22	19.3428	2.44427e-13
TraesCS7B03G1127300	Aldehyde oxidase, putative	5.70322	2.73734	2.44895e-13
TraesCS7A03G1357000	Phytoene synthase	11.4715	20.2295	2.55641e-13
TraesCS3B03G0898200	Sulfite exporter TauE/SafE family protein, putative	7.15233	12.8729	2.6531e-13
TraesCS6D03G0599500	Phosphoribulokinase	94.1103	162.525	2.92524e-13
TraesCS1D03G0885700	Lipid transfer protein	32.2595	70.2554	2.93389e-13
TraesCS2D03G0353700	Lipid transfer protein	37.9262	23.3862	3.2457e-13
TraesCS1A03G0235000	Disulfide-isomerase	105.062	72.4976	3.30641e-13
TraesCS7D03G1177500	Aldehyde oxidase, putative	4.39044	2.27144	3.30641e-13
TraesCS2B03G0351300	FAD-binding Berberine family protein, putative	41.4263	20.365	3.35502e-13
TraesCS4A03G0827600	Basic blue protein	5.05796	0	3.35502e-13
TraesCS5D03G0588600LC	-	206.359	71.0231	3.45745e-13
TraesCS5B03G1201800	Expansin	4.69636	10.7234	3.57454e-13
TraesCS5A03G0911000	Deoxyhypusine synthase	2.48781	0.15722	3.73182e-13
TraesCS3A03G1264200	Pectin acetylesterase	59.5708	37.6493	3.80866e-13
TraesCS7A03G0847000	Phosphoenolpyruvate carboxylase	9.37184	14.9833	4.06664e-13
TraesCS4A03G0219000	RNA-binding protein	39.6758	24.9434	4.1275e-13
TraesCS7D03G0529700	BURP domain protein RD22	1.29703	4.80731	4.16359e-13
TraesCS4B03G0103000	Dynamin	61.9758	45.3215	4.29819e-13
TraesCS3B03G0012900	arabinogalactan protein 18	80.5607	41.1361	4.50116e-13
TraesCS7B03G1275100	Disease resistance protein (NBS-LRR class) family	12.6745	22.3025	4.50528e-13
TraesCS7D03G1305300	Chloroplast protein	10.215	19.4546	4.61176e-13
TraesCS2A03G0412800	Blue copper protein	168.034	119.582	4.63964e-13
TraesCS6A03G0416600	Peroxiredoxin, putative	159.322	251.375	4.7373e-13
TraesCS7D03G0023900	inter-alpha-trypsin inhibitor heavy chain-like protein	98.1112	55.5083	4.78642e-13
TraesCS5A03G1022700	Lipid transfer protein	9.3729	0	5.14014e-13
TraesCS2B03G0825900	Abscisic stress ripening	51.1983	92.5878	5.51752e-13
TraesCS4D03G0463900	MYB transcription factor	1.30251	5.12385	5.57327e-13
TraesCS5A03G0549100	Chlorophyll a-b binding protein, chloroplastic	20.2343	37.4217	5.59218e-13
TraesCS1B03G0216400	Dihydrolipoyl dehydrogenase	3.98502	12.8111	5.95306e-13
TraesCS2A03G0385200	Tubulin alpha chain	110.083	85.2114	6.43251e-13
TraesCS2D03G0580700	Peroxisomal (S)-2-hydroxy-acid oxidase	31.2878	59.3758	6.68424e-13
TraesCS3B03G1024800	Photosystem II 22 kDa protein, chloroplastic	251.623	378.729	6.73171e-13
TraesCS5D03G0269500	Heptahelical transmembrane protein 4	3.54833	0.63834	7.06554e-13
TraesCS6D03G0202500	Transducin family protein / WD-40 repeat family protein	11.8536	6.86068	7.67041e-13
TraesCS1D03G0456200	Actin	112.509	74.5675	7.86818e-13
TraesCS4D03G0779400	Peptide transporter	2.88913	6.44281	8.79517e-13
TraesCS7D03G0546100	Lumenal PsbP-like protein	20.1811	36.119	8.79517e-13
TraesCS4A03G0095200	BTB/POZ domain-containing protein	0.692383	3.56615	8.87359e-13
TraesCS5D03G0494600	Alcohol dehydrogenase, putative	13.9472	27.6133	8.88938e-13
TraesCS4D03G0226400	UDP-glucose 6-dehydrogenase	74.8168	51.4012	8.96633e-13
TraesCS5D03G0268900LC	-	2.8959	0	9.0989e-13
TraesCS6D03G0370700	Coatomer beta' subunit	18.5519	13.0171	9.26689e-13
TraesCS2A03G1201700	Clustered mitochondria protein	13.1727	17.4778	9.44474e-13
TraesCS1A03G0439700	Myosin-related family protein	10.7747	7.5568	9.55329e-13
TraesCS5B03G0558600	Chlorophyll a-b binding protein, chloroplastic	22.1074	38.2586	1.01426e-12
TraesCS6D03G0070100	Mitochondrial transcription termination factor-like	3.5267	0.0102769	1.02969e-12
TraesCS4B03G0318300	Clathrin heavy chain	21.2888	15.346	1.06337e-12
TraesCS5D03G0871300	Deoxyhypusine synthase, putative, expressed	16.3404	0.371507	1.14152e-12
TraesCS1A03G0830100LC	-	3.48924	10.7992	1.14393e-12
TraesCS4B03G0082500	Lipoxygenase	13.0983	6.92604	1.14753e-12
TraesCS6D03G0789500	Photosystem II 10 kDa polypeptide	332.198	487.693	1.18118e-12
TraesCS4D03G0237000	Methyltransferase-related protein, putative	15.9872	5.97156	1.21497e-12
TraesCS4D03G0024600	Tubulin beta chain	11.6294	5.34695	1.27135e-12
TraesCS5A03G1217700	O-methyltransferase	5.27121	1.1631	1.29658e-12
TraesCS1A03G0314000	Gibberellin 2-oxidase 2	10.0965	3.25183	1.38961e-12
TraesCS5D03G0537400	Hydroxycinnamoyl-CoA shikimate/quinate hydroxycinnamoyltransferase	17.6678	30.0291	1.43452e-12
TraesCS5B03G0095800	Chloroplast stem-loop binding protein	62.0245	128.101	1.44344e-12
TraesCS3B03G1061700	Calcium sensing receptor, chloroplastic	57.3636	96.6154	1.44821e-12
TraesCS5B03G1183600	Multiple inositol polyphosphate phosphatase 1	13.2618	6.79621	1.50729e-12
TraesCS7B03G0176400	Peroxiredoxin	57.8825	80.7441	1.5073e-12
TraesCS7B03G0052100LC	-	1.20351	2.85784	1.60485e-12
TraesCSU03G0234700	-	95.0497	58.3872	1.67373e-12
TraesCS2D03G0118500	Proline-rich protein, putative, expressed	22.3559	39.0735	1.79982e-12
TraesCS6B03G1146900	Peptide transporter	0.174244	1.85823	1.80918e-12
TraesCS2D03G0693300	Abscisic stress ripening	41.2801	77.0264	1.82698e-12
TraesCS4A03G0724400	Nuclease domain-containing protein 1	95.9872	72.1315	1.84615e-12
TraesCS7D03G1022000	Glutathione synthetase	21.7905	11.1326	1.91102e-12
TraesCS6A03G0746700	rho GTPase-activating gacO-like protein	48.5675	27.5341	2.00466e-12
TraesCS1D03G0975000	Protein CHUP1, chloroplastic	7.80324	13.5535	2.03424e-12
TraesCS3D03G0261200	Gibberellin 3-beta-hydroxylase 2	1.08426	3.94016	2.08903e-12
TraesCS4B03G0231600	Protein disulfide-isomerase	55.5155	38.8588	2.17017e-12
TraesCS1B03G0651300	Expansin protein	49.3793	27.8623	2.22847e-12
TraesCS1B03G0734300	Thylakoid lumen 18.3 kDa family protein	85.4675	132.473	2.45294e-12
TraesCS2B03G0876600LC	-	79.371	30.7062	2.61149e-12
TraesCS5D03G0212200	ATP-dependent zinc metalloprotease FtsH	0.956257	4.13753	2.66568e-12
TraesCS2D03G0408000	ZCW7	1.88396	0.374305	2.70898e-12
TraesCS5A03G0398400	BZIP transcription factor	32.2983	16.7958	2.87386e-12
TraesCS5B03G0219600	Rubredoxin	44.7002	82.8531	3.08801e-12
TraesCS4A03G0828000	Sec14p-like phosphatidylinositol transfer family protein	3.55675	0	3.12657e-12
TraesCS7A03G0670800LC	-	8.28014	0	3.3113e-12
TraesCS1B03G0625000	Protein curvature thylakoid chloroplastic-like	22.069	65.5793	3.33494e-12
TraesCS7A03G0467600	Pyrophosphate--fructose 6-phosphate 1-phosphotransferase subunit beta	43.421	31.2573	3.46892e-12
TraesCS5B03G0043100	Cysteine synthase	11.8445	17.3914	3.51802e-12
TraesCS6A03G0056000	Chloroplast stem-loop binding protein	11.9504	23.9194	3.84959e-12
TraesCS7D03G0036600	Ferredoxin--NADP reductase	83.4351	149.026	3.91149e-12
TraesCS6A03G0278700	Zinc finger protein CONSTANS-LIKE 2	31.0154	42.301	3.98529e-12
TraesCS6A03G0237000	Calreticulin/calnexin	196.262	142.321	4.02055e-12
TraesCS6B03G1261000	Photosystem II 22 kDa, chloroplastic	12.135	21.2494	4.05613e-12
TraesCS4D03G0540900	V-type proton ATPase subunit a	32.8364	25.2408	4.09216e-12
TraesCS3B03G0483000	Glucan endo-1,3-beta-glucosidase	46.9945	27.3601	4.11381e-12
TraesCS2A03G0335200	Lipid transfer protein	51.5257	33.1652	4.22452e-12
TraesCS2D03G0869600	Beta-glucosidase	10.6341	4.54755	4.24049e-12
TraesCS2B03G0179300	Ribulose bisphosphate carboxylase small chain	23.8121	64.9231	4.27267e-12
TraesCS2D03G1266500	F-box family protein	2.58219	0.380352	4.40062e-12
TraesCS1D03G0676400	Aldo-keto reductase	182.465	119.759	4.71743e-12
TraesCS5B03G0966100	Auxin-responsive protein	32.8647	15.6631	4.72222e-12
TraesCS2A03G0267400	Glutamate synthase, putative	25.5286	42.4254	4.88741e-12
TraesCS6D03G0152900	NBS-LRR-like resistance protein	0.822673	2.28664	5.05952e-12
TraesCS5A03G0965900LC	-	0	3.36572	5.11048e-12
TraesCS4A03G0027400	Sucrose transporter	14.3028	26.095	5.20525e-12
TraesCS7B03G0396300	Lumenal PsbP-like protein	23.4493	42.7011	5.42614e-12
TraesCS2D03G0710500	Chloride channel protein	19.5465	10.2998	5.45898e-12
TraesCS6A03G0675300	Expansin protein	91.7622	32.1485	5.45898e-12
TraesCS4A03G0046100	3-ketoacyl-CoA synthase	7.81058	2.38792	5.52745e-12
TraesCS4D03G0288900	Xyloglucan endotransglucosylase/hydrolase	27.3779	13.5257	5.75839e-12
TraesCS4D03G0078100LC	-	8.31332	1.90655	6.00555e-12
TraesCS5B03G0704500	NAD(P)-binding Rossmann-fold superfamily protein	20.2626	35.3844	6.0322e-12
TraesCS5D03G0421800	3-ketoacyl-CoA thiolase	43.2577	27.2949	6.11815e-12
TraesCS6D03G0353400	Peroxiredoxin, putative	117.44	181.274	6.33739e-12
TraesCS4D03G0259900	Protein transport protein Sec61 subunit beta, putative	45.587	21.1098	6.91683e-12
TraesCS7B03G0015200	Photosynthetic NDH subcomplex B 3	34.1977	54.913	7.02853e-12
TraesCS2B03G0581100	Beta-amylase	17.1664	33.559	7.07875e-12
TraesCS6A03G0917800	Photosystem II 10 kDa polypeptide	453.663	640.436	7.07875e-12
TraesCS5A03G0995400	Leguminosin group485 secreted peptide	5.29844	0	7.18416e-12
TraesCS2B03G0179500LC	-	128.677	414.536	7.44755e-12
TraesCS5B03G1159400LC	-	0	8.19806	7.50761e-12
TraesCS5D03G0513000	Jasmonate ZIM domain protein	14.9201	6.54417	7.50761e-12
TraesCS6B03G0994900	Metal tolerance protein	3.12735	7.58123	8.07143e-12
TraesCS4A03G0996300	Purple acid phosphatase	3.76066	0.36433	8.13286e-12
TraesCS2B03G1307900	Adenosylhomocysteinase	179.512	132.708	8.25084e-12
TraesCS3D03G0866800	O-methyltransferase	68.862	34.6785	8.38645e-12
TraesCS5D03G0370700	BZIP transcription factor	27.503	13.7209	8.38645e-12
TraesCS6D03G0853000	Cytochrome c1-1, heme protein, mitochondrial	67.6975	106.821	8.60185e-12
TraesCS1B03G0534400	Myosin-related family protein	10.3501	7.21182	8.73899e-12
TraesCS5D03G0067300LC	-	7.83208	0	8.92262e-12
TraesCS7A03G1325900	receptor kinase 1	5.3451	2.46805	8.99467e-12
TraesCS4D03G0330600	Alpha-1,4-glucan-protein synthase [UDP-forming] 1	156.05	109.448	9.00736e-12
TraesCS7A03G0647100	RNA-binding protein	126.924	183.287	9.08511e-12
TraesCS5A03G0456200	Indole-3-glycerol phosphate synthase	10.3903	2.62335	9.09715e-12
TraesCS4D03G0194000	Protein disulfide-isomerase	147.451	106.645	9.36844e-12
TraesCS5A03G0971200	Myb/SANT-like DNA-binding domain protein	0	1.57826	9.96299e-12
TraesCS5A03G0296100	Thioredoxin	53.0632	88.7567	1.03009e-11
TraesCS2D03G0588300	Oxygen-evolving enhancer protein 2-1, chloroplastic	645.011	887.719	1.04859e-11
TraesCS3A03G0795500	Photosystem II reaction center PsbP family protein	14.8546	27.2144	1.08262e-11
TraesCS3A03G0727200	E6	42.2586	66.593	1.10088e-11
TraesCS5D03G0880000	HXXXD-type acyl-transferase family protein, putative	48.3627	32.201	1.17658e-11
TraesCS6D03G0672500	ATP synthase delta-subunit	62.3679	93.1559	1.18129e-11
TraesCS6A03G0797500	ATP synthase delta-subunit	91.1148	139.063	1.21378e-11
TraesCS7D03G0611800	Cytochrome P450	29.3592	12.1078	1.24271e-11
TraesCS6D03G0193400	Calreticulin/calnexin	182.417	131.996	1.25934e-11
TraesCS6B03G1095300	Clustered mitochondria protein	43.3547	65.5219	1.37675e-11
TraesCS1A03G0233400	Chlororespiratory reduction31	20.6058	40.4348	1.39474e-11
TraesCS5B03G0418200	Clathrin heavy chain	68.5364	53.0564	1.40758e-11
TraesCS5B03G1052100	Glutathione-S-transferase	71.8797	43.9677	1.47391e-11
TraesCS2D03G1213000	Calreticulin-like protein	183.202	133.752	1.53669e-11
TraesCS4B03G0739500	3-ketoacyl-CoA synthase	8.88706	2.83532	1.66176e-11
TraesCS3B03G0365400	Carboxypeptidase	10.6742	6.7399	1.68667e-11
TraesCS4A03G0880000	Acyl-CoA-binding domain-containing protein 4	15.5246	10.9773	1.71707e-11
TraesCS4B03G0684800	BTB/POZ domain-containing protein	0.903865	3.6041	1.72736e-11
TraesCS5B03G1145100LC	-	0	3.5996	1.73951e-11
TraesCS3D03G1184300	Metallothionein	195.891	296.462	1.74006e-11
TraesCS1D03G0151500	Dihydrolipoyl dehydrogenase	28.6662	65.0097	1.74265e-11
TraesCS4A03G0615700	NAD(P)H dehydrogenase subunit 48	25.878	49.7452	1.77336e-11
TraesCS2B03G0488200	Longifolia protein	46.1422	30.5045	1.85846e-11
TraesCS1B03G0820600	GTP cyclohydrolase II/3,4-dihydroxy-2-butanone 4-phosphate synthase	1.81645	4.60203	1.9244e-11
TraesCS4A03G0796000	PGR5-like protein 1A, chloroplastic	26.7354	42.2059	1.95408e-11
TraesCS4D03G0085600	Dynamin	68.1244	50.6953	1.97202e-11
TraesCS6A03G0951000	Photosystem II 10 kDa polypeptide family protein	47.9919	19.5514	2.03594e-11
TraesCS2A03G0070100	3-ketoacyl-CoA thiolase	21.9747	12.7543	2.04333e-11
TraesCS5D03G0878400	Stem-specific protein TSJT1	35.5929	23.2646	2.20254e-11
TraesCS7B03G0683300	Haloacid dehalogenase-like hydrolase family protein	24.909	45.746	2.22775e-11
TraesCS2D03G0467500	Oxygen-evolving enhancer protein 3-2, chloroplastic	624.431	881.077	2.26388e-11
TraesCS3D03G0506700	transmembrane protein, putative (DUF1118)	23.8427	41.7302	2.26388e-11
TraesCS4A03G0291400	Pentatricopeptide repeat-containing protein	8.118	13.9517	2.26388e-11
TraesCS5A03G0503900	Oxygen-dependent choline dehydrogenase	28.1177	20.5107	2.2705e-11
TraesCS3A03G0861000LC	-	0	1.25206	2.31782e-11
TraesCS5D03G0388200	Clathrin heavy chain	52.0292	39.1544	2.34734e-11
TraesCS5B03G1009400	DUF4228 domain protein	0.322491	3.37541	2.35626e-11
TraesCS5D03G0832800	Alpha/beta fold hydrolase	2.33351	9.63172	2.36145e-11
TraesCS1A03G0765800	Calmodulin	566.007	390.121	2.43996e-11
TraesCS1B03G0971600	Phosphotransferase	61.5429	44.9775	2.49454e-11
TraesCS3A03G0189700LC	-	11.0739	37.8851	2.49454e-11
TraesCS5D03G0635900	NAD(P)-binding Rossmann-fold superfamily protein	22.1414	37.6567	2.53229e-11
TraesCS2B03G1322200	Glutamine synthetase	136.199	227.452	2.64602e-11
TraesCS5D03G0828000	BTB/POZ domain-containing protein	9.62851	20.2471	2.802e-11
TraesCS5A03G1295300	Remorin	35.0566	17.7736	2.90915e-11
TraesCS2D03G0254700	CONSTANS-like zinc finger protein	1.22626	3.12903	2.94194e-11
TraesCS4D03G0390300	Protein SUPPRESSOR OF GENE SILENCING 3	15.7481	8.50413	2.94194e-11
TraesCS4D03G0252500	Glutamine--fructose-6-phosphate aminotransferase [isomerizing]	0.916524	0.151188	3.20088e-11
TraesCS3A03G0474500	ADP-ribosylation factor family protein	34.4778	24.1774	3.22976e-11
TraesCS3A03G0069300	O-methyltransferase	23.9503	4.92197	3.41707e-11
TraesCS7B03G0691400	GDSL esterase/lipase	16.2717	7.59825	3.43153e-11
TraesCS4A03G0710800	Importin-5	14.7634	9.68505	3.59326e-11
TraesCS4B03G0753200	Ribulose-phosphate 3-epimerase	82.1113	118.975	3.61479e-11
TraesCS4A03G1046800	1-aminocyclopropane-1-carboxylate synthase	6.53754	10.407	3.73811e-11
TraesCS4B03G0481800	Photosystem II Psb27 protein	62.5798	100.022	3.78354e-11
TraesCS6D03G0051700	Acid beta-fructofuranosidase	6.00093	1.30143	3.78633e-11
TraesCS1A03G0428400	Coatomer subunit gamma	66.9525	49.286	3.95304e-11
TraesCS2B03G1380700	Major allergen Bet v 1	2.20606	8.55073	3.96181e-11
TraesCS1A03G0272800	Kinase interacting (KIP1-like) family protein	17.1495	9.54093	3.98837e-11
TraesCS3D03G0600000	Protein TIC 62, chloroplastic	54.939	79.8336	3.98837e-11
TraesCS7A03G0933300	Translocon-associated protein subunit alpha	23.9375	16.929	4.12601e-11
TraesCS5D03G0141500	B3 domain-containing protein	3.54719	0	4.2164e-11
TraesCS2D03G1268900	Beta-glucosidase	7.71709	0.0639688	4.30383e-11
TraesCS1A03G0534000	Protein curvature thylakoid chloroplastic-like	32.6255	59.2589	4.52469e-11
TraesCS5D03G0886200	Protein NDH-DEPENDENT CYCLIC ELECTRON FLOW 5	10.2822	18.7837	5.0233e-11
TraesCS6D03G0782100	Clustered mitochondria protein	45.1878	65.4418	5.04541e-11
TraesCS1A03G0749900	Kinase family protein	19.0403	32.9776	5.16644e-11
TraesCS6A03G0444900	Coatomer beta' subunit	18.0062	12.4629	5.33987e-11
TraesCS6B03G0715800	Glyceraldehyde-3-phosphate dehydrogenase	183.993	123.205	5.58237e-11
TraesCS7B03G0178200	3-oxoacyl-[acyl-carrier-protein] synthase	42.66	27.7095	5.58237e-11
TraesCS6D03G0744400	Subtilisin-like protease	3.08774	5.14069	5.717e-11
TraesCS2D03G0320000	Carboxyl methyltransferase	3.0144	8.17088	5.84103e-11
TraesCS4A03G0471600	Xyloglucan endotransglucosylase/hydrolase	29.3209	13.5051	6.35589e-11
TraesCS7A03G0345900	Dirigent protein	0.439961	4.11959	6.39061e-11
TraesCS3A03G0234800	Zinc finger CCCH domain-containing protein	10.9089	19.9823	6.55101e-11
TraesCS5A03G0420600	Clathrin heavy chain	52.8708	39.6746	6.61818e-11
TraesCS5D03G0952600	Peroxisomal (S)-2-hydroxy-acid oxidase	44.2203	95.6936	6.64043e-11
TraesCS1D03G0252800	Cellulose synthase-like protein	2.40824	0.243428	6.74815e-11
TraesCS7A03G0142500	GDSL esterase/lipase	25.3319	84.0762	6.82985e-11
TraesCS5A03G0533400	Alcohol dehydrogenase, putative	76.634	107.538	6.86004e-11
TraesCS5D03G0283200LC	-	0	2.50672	6.95429e-11
TraesCS7D03G1249500	GDSL esterase/lipase	7.42003	0.361026	7.43398e-11
TraesCS4D03G0764000	Late embryogenesis abundant protein	17.8237	69.6749	7.52316e-11
TraesCS1B03G0604100	Mitochondrial carrier protein	13.3873	27.1076	8.39087e-11
TraesCS5A03G1148500	Photosystem I assembly protein Ycf3	25.6971	18.9597	8.43338e-11
TraesCS3A03G1049300	Glutathione S-transferase	143.387	101.245	8.44872e-11
TraesCS1B03G1040700	Farnesyl diphosphate synthase	35.9494	23.8028	8.45992e-11
TraesCS3B03G1359300	Hydroxycinnamoyl-CoA shikimate/quinate hydroxycinnamoyltransferase	1.92517	6.0044	8.45992e-11
TraesCS6A03G0965800	Translation initiation factor eIF-2B subunit epsilon	4.08817	7.88364	8.64189e-11
TraesCS1A03G0528100	Antiholin-like protein lrgB	29.8822	49.0208	8.69191e-11
TraesCS4B03G0998900	Remorin	53.3261	30.3323	8.80021e-11
TraesCS5D03G0272800	Eukaryotic translation initiation factor 5A	5.33656	1.9541	8.84913e-11
TraesCS5B03G0820400	Triosephosphate isomerase	40.3171	55.9086	8.99705e-11
TraesCS1A03G0170400	Phosphoinositide phospholipase C	2.02066	4.02632	9.16381e-11
TraesCS7B03G0346600	Pyrophosphate--fructose 6-phosphate 1-phosphotransferase subunit alpha	5.2817	2.05019	9.2145e-11
TraesCS4D03G0103900	Ubiquinol-cytochrome C reductase hinge protein	15.4779	6.88607	9.38862e-11
TraesCS6A03G0675400	Expansin protein	148.592	79.4928	9.50545e-11
TraesCS1D03G0271100	Arabinogalactan peptide-like protein	111.482	73.188	9.59217e-11
TraesCS6A03G0586800	Glyceraldehyde-3-phosphate dehydrogenase	404.526	281.689	9.6983e-11
TraesCS6D03G0702400	Chlorophyll a-b binding protein, chloroplastic	27.0551	45.3561	1.02628e-10
TraesCS7B03G0528900	ACT domain-containing protein	21.8133	30.7744	1.04048e-10
TraesCS5B03G1138200	Lactoylglutathione lyase	42.1339	61.7792	1.04171e-10
TraesCS2B03G0486400	6-phosphogluconolactonase	11.1404	20.6435	1.05369e-10
TraesCS3B03G0540400	ATP-citrate synthase, putative	28.1065	20.1864	1.07099e-10
TraesCS5B03G1216500LC	-	0	4.3731	1.07099e-10
TraesCS2D03G0144600	Germin-like protein	202.502	316.337	1.07386e-10
TraesCS7A03G0482500	CONSTANS-like zinc finger protein	4.37461	9.69034	1.07543e-10
TraesCS7D03G1178200	Aldehyde oxidase, putative	12.3588	7.2866	1.11387e-10
TraesCS5B03G1144500	F-box protein	0	1.53346	1.1254e-10
TraesCS1A03G0669200	Alpha/beta hydrolase, putative	2.2028	4.74247	1.13289e-10
TraesCS4A03G0679100	Adenylyl cyclase-associated protein	55.1791	42.201	1.15103e-10
TraesCS5B03G0433300	Kinase family protein	4.78168	8.72543	1.18304e-10
TraesCS1D03G0912500	Dynamin-related protein	32.707	24.8415	1.19164e-10
TraesCS4A03G0664600	Photosystem I reaction center subunit N	20.9207	34.5767	1.19722e-10
TraesCS5D03G0330300	SAP domain containing protein, expressed	4.83201	3.07088	1.19834e-10
TraesCS5A03G1187100	translation initiation factor	17.175	29.7175	1.21749e-10
TraesCS6A03G1038200	3-ketoacyl-CoA synthase	24.6761	16.637	1.39515e-10
TraesCS5B03G1224700	ATP-dependent RNA helicase	30.3875	42.5938	1.40808e-10
TraesCS5A03G0621600LC	-	144.202	54.0288	1.40863e-10
TraesCS1D03G0051100	Chymotrypsin inhibitor	17.3515	2.85343	1.41501e-10
TraesCS1B03G0654100	Pyruvate kinase	25.8567	17.1479	1.42003e-10
TraesCS7D03G0137600	1-aminocyclopropane-1-carboxylate synthase	2.3265	4.30255	1.42003e-10
TraesCS1A03G0648400	Thylakoid lumen 18.3 kDa family protein	59.2567	88.557	1.43509e-10
TraesCS3B03G0997200	Glycerol-3-phosphate acyltransferase, expressed	106.31	76.3656	1.51049e-10
TraesCS7A03G0212100	Coatomer beta subunit, putative	9.76981	7.05558	1.53594e-10
TraesCS7D03G0270300	Serine carboxypeptidase family protein, expressed	7.19671	2.97543	1.58001e-10
TraesCS4D03G0679200	Homeobox protein, putative	32.61	21.4905	1.60483e-10
TraesCS6B03G1278500	Peroxidase	17.8164	26.5929	1.62602e-10
TraesCS4A03G0588400LC	-	0	5.48157	1.6344e-10
TraesCS7D03G1299700	Disease resistance protein (NBS-LRR class) family	55.4125	39.6979	1.6344e-10
TraesCS6D03G0689300	Glycine cleavage system h protein	136.887	208.509	1.66982e-10
TraesCS2A03G0064300	ATP sulfurylase (Sulfate adenylyltransferase)	20.2189	32.4088	1.68793e-10
TraesCS7D03G1298600LC	-	190.943	130.634	1.73477e-10
TraesCS3D03G1078300	Cofactor assembly of complex C	15.2326	20.882	1.73789e-10
TraesCS6A03G0910700	Clustered mitochondria protein	36.1554	55.2855	1.77613e-10
TraesCS5A03G0959700	HTH-type transcriptional regulator	0.286366	2.10428	1.79317e-10
TraesCS5D03G0459000	Protein transport protein Sec61 subunit alpha	142.022	106.763	1.80196e-10
TraesCS6B03G0200000	Ribose-5-phosphate isomerase A	58.7081	86.3859	1.81759e-10
TraesCS3A03G0089300	Transmembrane protein 214	19.2839	14.0617	1.91146e-10
TraesCS2D03G1217700	Auxin response factor	30.6332	19.1893	1.91984e-10
TraesCS5B03G1052300	Peroxisomal (S)-2-hydroxy-acid oxidase	38.9096	92.5134	1.98952e-10
TraesCS3D03G0674700	BZIP transcription factor	67.2817	45.4011	2.04338e-10
TraesCS4B03G0884300	Methyltransferase	44.4871	31.3719	2.05517e-10
TraesCS5D03G0196800LC	-	5.55527	0.790373	2.06478e-10
TraesCS6A03G1030700	Peroxidase	50.9915	71.3323	2.06478e-10
TraesCS3B03G0090300	Transmembrane protein 214	54.2431	37.808	2.07923e-10
TraesCS1D03G0606000LC	-	109.625	155.126	2.22856e-10
TraesCS5B03G0359300	Stress responsive A/B barrel domain family protein	169.081	114.668	2.22861e-10

## Sheet: Tab_5_Cad_GA_vs_idd5_GA
Gene ID	Putative function	Cad_GA_mean_TPM	idd5_GA_mean_TPM	Padj
TraesCS2B03G0528500	Zinc finger protein-like protein	15.533	63.3034	8.55479e-179
TraesCS5D03G0759700	Aquaporin-like protein	21.1143	81.8289	8.60466e-115
TraesCS2B03G0388800	Transmembrane protein 115	35.724	5.37827	6.81377e-104
TraesCS1B03G1172000	Subtilisin-like protease	5.24529	15.4141	2.03839e-96
TraesCS2B03G0503000LC	-	9.7063	67.9465	4.63067e-95
TraesCS2A03G0687400	Peptidylprolyl isomerase	10.1833	0.321429	9.7907e-75
TraesCS2A03G0659500	DUF1005 family protein	10.445	0.293684	1.24109e-64
TraesCS2A03G0661400LC	-	2.45957	0.112165	1.72763e-62
TraesCS7A03G0258200	GDSL esterase/lipase	0.765016	11.5776	6.29885e-57
TraesCS7A03G0242200	Purple acid phosphatase	162.753	8.52708	2.27468e-56
TraesCS7D03G0218200	Purple acid phosphatase	192.959	7.69746	7.39398e-56
TraesCS7D03G0334500	Dirigent protein	15.8693	63.3697	8.43161e-54
TraesCS2A03G0664700	Hydroxyproline-rich glycoprotein-like	8.81862	0.445823	1.61949e-53
TraesCS2A03G0676400	MORC family CW-type zinc finger protein 4	3.0087	0.179329	8.48073e-52
TraesCS2A03G0749600	Abscisic stress ripening	22.9515	60.6069	8.77743e-50
TraesCS3B03G0084500	Wound-induced protease inhibitor	260.398	58.6861	1.29144e-47
TraesCS2B03G1501600	Beta-glucosidase	670.809	263.215	3.47668e-45
TraesCS2A03G0680300	dCTP pyrophosphatase 1	13.1736	0.51585	9.6027e-45
TraesCS6B03G1043700	Subtilisin-like protease	17.8094	3.72872	2.6439e-43
TraesCS1B03G1195100	8-amino-7-oxononanoate synthase	29.6697	13.8193	8.34674e-43
TraesCS2A03G0686600	Phospholipid-transporting ATPase	3.08292	0.146559	1.05127e-42
TraesCS4A03G0995900	Purple acid phosphatase	431.127	33.0392	1.11909e-42
TraesCS6D03G0018800	GDSL esterase/lipase	34.1097	12.2565	4.26296e-40
TraesCS7B03G0694200	Cytochrome P450 family protein	5.70036	21.8753	4.57242e-40
TraesCS7A03G0836700	Cytochrome P450 family protein	0.325066	6.62561	4.87366e-40
TraesCS2A03G0681600	Protein PRD1	1.18351	0.0755772	1.31854e-39
TraesCS5D03G1105500LC	-	40.3527	78.1474	6.24296e-39
TraesCS2B03G1371300	Clustered mitochondria protein	18.021	29.7998	1.11432e-38
TraesCS3B03G1359800	Villin	18.2599	11.4091	2.13286e-38
TraesCS2A03G0665600	Protein root UVB sensitive 3	4.43082	0.0911305	5.80115e-37
TraesCS5A03G1149200	basic helix-loop-helix (bHLH) DNA-binding superfamily protein	2.62566	11.5819	2.8909e-36
TraesCS2D03G0313100	2,3,4,5-tetrahydropyridine-2,6-dicarboxylate N-acetyltransferase	60.3543	21.604	1.23851e-35
TraesCS1D03G0060500	Laccase	8.66706	1.89234	5.25129e-35
TraesCS3A03G1171200	Phospholipase A1	18.1364	3.73772	1.07685e-34
TraesCS2A03G0676600	Cysteine proteinase	95.7637	9.28639	1.11659e-34
TraesCS4D03G0211900	Fructose-bisphosphate aldolase	318.862	583.757	1.21372e-34
TraesCS5D03G0421900	Indole-3-glycerol phosphate synthase	28.8017	5.53595	6.14341e-34
TraesCS5B03G1224700	ATP-dependent RNA helicase	30.3875	56.7348	6.69497e-34
TraesCS2A03G0666200LC	-	6.84716	0.379584	2.05459e-33
TraesCS2A03G0677500	zein-binding protein (Protein of unknown function, DUF593)	3.38948	0.118726	2.92057e-33
TraesCS5B03G0835100	Aquaporin-like protein	4.55664	20.6634	7.76787e-33
TraesCS2B03G0234400	Dirigent protein	193.67	7.90989	1.16022e-32
TraesCS3B03G0838200	inner centromere protein, ARK-binding region protein	19.1508	6.77368	2.55826e-32
TraesCS5D03G1028600	Lactoylglutathione lyase	48.0136	99.6818	4.07701e-32
TraesCS7A03G1357000	Phytoene synthase	11.4715	28.0358	1.06621e-31
TraesCS5A03G0730500	Cysteine synthase	49.9964	23.7583	1.62693e-31
TraesCS4A03G0906500LC	-	71.367	138.447	2.70803e-31
TraesCS5B03G1100600	Histone H1	0.14815	12.9274	2.71456e-31
TraesCS4A03G0550400	Fructose-bisphosphate aldolase	353.173	614.652	3.55791e-31
TraesCS4D03G0825600	Acid phosphatase 1	83.3761	31.803	3.84036e-31
TraesCS3B03G0642900	MYB-related transcription factor	6.71213	19.8876	5.42536e-31
TraesCS2A03G0660500	Amino acid permease	5.16243	0.27041	1.09021e-30
TraesCS2B03G0077300	Glutamyl-tRNA (Gln) amidotransferase subunit A	18.5185	4.33539	2.21589e-30
TraesCS7B03G0512700	Translation initiation factor IF-2	14.7978	24.2487	2.78542e-30
TraesCS6D03G0782100	Clustered mitochondria protein	45.1878	85.859	2.84438e-30
TraesCS7B03G0760700	Thiamine thiazole synthase, chloroplastic	453.775	863.905	4.94635e-30
TraesCS7D03G0673000	Translation initiation factor IF-2	14.9633	25.0222	5.04247e-30
TraesCS5A03G0595000	1-aminocyclopropane-1-carboxylate oxidase	18.7596	6.79577	5.67119e-30
TraesCS1D03G0991800	ATP-dependent zinc metalloprotease FtsH 1	3.62307	9.96931	5.99303e-30
TraesCS2A03G1201700	Clustered mitochondria protein	13.1727	20.8545	7.07349e-30
TraesCS1A03G1014100	Protein CHUP1, chloroplastic	3.96013	10.8742	1.01608e-29
TraesCS2B03G0597100	Abnormal spindle-like microcephaly-associated protein-like protein	1.61706	0.527858	1.08561e-29
TraesCS2A03G1100700	Aminomethyltransferase	109.904	214.818	1.97881e-29
TraesCS2A03G0674600	UDP-N-acetylglucosamine--N-acetylmuramyl-(Pentapeptide) pyrophosphoryl-undecaprenol N-acetylglucosamine transferase	6.24853	0.31541	2.35778e-29
TraesCS6A03G0961800	DNA cross-link repair family protein	0.35162	5.01769	2.61019e-29
TraesCS5A03G0789500	Glycosyltransferase	17.3253	80.6982	6.07215e-29
TraesCS2D03G0128700	Ribulose bisphosphate carboxylase small chain	86.9709	273.18	6.43864e-29
TraesCS5D03G0285300	Thioredoxin	43.021	82.9875	1.03145e-28
TraesCS6A03G0910700	Clustered mitochondria protein	36.1554	75.654	1.29306e-28
TraesCS2A03G0663100	Uridine kinase	0.58037	0.0523401	1.85694e-28
TraesCS2A03G0662400LC	-	19.9669	1.15053	2.00696e-28
TraesCS1D03G0745400	Phosphoglycerate kinase	42.0605	80.1287	2.34479e-28
TraesCS2A03G0131900	Ribulose bisphosphate carboxylase small chain	4.46453	44.6642	3.44498e-28
TraesCS2D03G1332300	1-phosphatidylinositol-3-phosphate 5-kinase	2.14593	5.69391	4.33083e-28
TraesCS3D03G0936800	Rhodanese-like domain-containing protein 4, chloroplastic	92.1545	150.706	5.13858e-28
TraesCS2B03G0178800	Ribulose bisphosphate carboxylase small chain	7.2911	20.4279	6.60529e-28
TraesCS7D03G0790600	Phosphoenolpyruvate carboxylase	10.6746	20.9062	6.71465e-28
TraesCS5D03G0687800	Beta-glucosidase	2.95412	9.83685	7.02379e-28
TraesCS1B03G0306800	Glutathione S-transferase	40.206	12.1468	9.61983e-28
TraesCS4D03G0261400LC	-	4.499	22.213	1.01551e-27
TraesCS2A03G0682200	Mis18-binding protein 1	2.33842	0.123518	1.19149e-27
TraesCS6B03G0968700	Presequence protease, mitochondrial	14.8217	23.8311	1.28779e-27
TraesCS1B03G0743300	Gibberellin receptor GID1a	7.25772	22.0656	2.04599e-27
TraesCS5D03G0744700	Triosephosphate isomerase	130.959	202.937	2.21841e-27
TraesCS3D03G0519300	MYB-related transcription factor	6.35357	18.063	3.84589e-27
TraesCS5A03G0237400	elongation factor Ts family protein	55.5334	95.9261	7.24411e-27
TraesCS3D03G0385300	MFS18 protein	929.542	562.414	1.01076e-26
TraesCS1B03G1283900LC	-	16.1439	1.97494	1.47231e-26
TraesCS3A03G1006600	Rhodanese-like domain-containing protein 4, chloroplastic	56.4423	88.0364	2.34289e-26
TraesCS2A03G0665000	Transcriptional adapter 1	4.0508	0.329923	2.49354e-26
TraesCS6B03G1095300	Clustered mitochondria protein	43.3547	83.6207	2.82617e-26
TraesCS1B03G0892400	Phosphoglycerate kinase	85.2702	145.213	3.5332e-26
TraesCS1D03G0037600LC	-	181.672	88.8766	4.9636e-26
TraesCS2A03G0667500	Chaperone protein ClpB	0.991197	0.0484396	6.80968e-26
TraesCS1D03G0042100	Trypsin inhibitor	24.8397	7.1934	1.15238e-25
TraesCS3D03G0797700	Fructose-1,6-bisphosphatase class 1	47.181	91.9754	1.50438e-25
TraesCS6D03G0822900	Thioredoxin	31.2022	67.3173	2.41521e-25
TraesCS3D03G0745400	Lipid-transfer protein	160.522	91.7899	2.82648e-25
TraesCS3B03G0846500	Clustered mitochondria protein	17.0755	24.8835	3.01176e-25
TraesCS4A03G0201700	Cytochrome P450	2.47413	0.036492	3.01176e-25
TraesCS2A03G0544100	Tetratricopeptide repeat protein 1	18.6049	34.7297	3.10573e-25
TraesCS3D03G0826800	Photosystem II 22 kDa protein, chloroplastic	207.394	384.603	3.15359e-25
TraesCS1A03G1030600	ATP-dependent zinc metalloprotease FtsH 1	4.87845	14.6822	3.40796e-25
TraesCS2B03G1500200	Beta-glucosidase	298.617	80.7507	4.2799e-25
TraesCS4B03G0583700	Fructose-1,6-bisphosphatase class 1	42.2483	96.2797	4.38687e-25
TraesCS6A03G0018400	Ferredoxin--NADP reductase	40.2002	71.0599	4.53354e-25
TraesCS6B03G1156000	Thioredoxin	41.8176	87.4283	4.53354e-25
TraesCS6B03G0953300	Geranylgeranyl reductase	122.943	222.402	1.25492e-24
TraesCS7A03G1141400	ATP-dependent zinc metalloprotease FTSH protein	27.2482	43.0257	1.26395e-24
TraesCS5D03G0413700	Ribulose bisphosphate carboxylase small chain	714.794	1256.12	1.83831e-24
TraesCS1D03G0373900	Fatty acid hydroxylase superfamily	1.73536	7.51176	1.90709e-24
TraesCS3A03G0656700	Protein TIC 62, chloroplastic	57.8321	96.9162	2.46384e-24
TraesCS3B03G1156100	Rhodanese-like domain-containing protein 4, chloroplastic	23.7569	37.7301	3.41644e-24
TraesCS4B03G0250700	Fructose-bisphosphate aldolase	204.374	356.935	3.45271e-24
TraesCS3D03G0261200	Gibberellin 3-beta-hydroxylase 2	1.08426	6.41643	6.13509e-24
TraesCS3D03G0632700	Dirigent protein	10.0628	0.705011	6.13509e-24
TraesCS5A03G0092400	Chloroplast stem-loop-binding protein	54.5876	130.788	6.97255e-24
TraesCS7D03G0626900	RNA-binding protein	268.008	430.067	1.03842e-23
TraesCS1A03G0778700	Phosphoglycerate kinase	94.224	162.109	1.23598e-23
TraesCS5D03G0414200	Ribulose bisphosphate carboxylase small chain	916.893	1634.88	1.23598e-23
TraesCS2D03G1157400	Clustered mitochondria protein	5.49963	8.8748	1.25286e-23
TraesCS6D03G0329100	Pentatricopeptide repeat-containing protein	2.59973	5.2544	1.28953e-23
TraesCS3A03G0675200	Glycerate kinase	7.6473	15.8243	1.67764e-23
TraesCS3A03G0093000	Trypsin inhibitor	132.293	56.0723	2.00549e-23
TraesCS7D03G0536900	Protein DETOXIFICATION	4.36017	16.7752	2.62822e-23
TraesCS4B03G0753200	Ribulose-phosphate 3-epimerase	82.1113	146.717	2.72179e-23
TraesCS6A03G0943900	Thioredoxin	83.913	148.627	3.118e-23
TraesCS5B03G1253800	Actin	144.717	86.7263	3.7375e-23
TraesCS5A03G0448500	Ribulose bisphosphate carboxylase small chain	1678.2	3116.98	4.64427e-23
TraesCS2A03G0680800	Aldo/keto reductase family oxidoreductase	5.92868	0.308844	5.66158e-23
TraesCS1D03G0296200	Pentatricopeptide repeat-containing protein, putative	15.8987	27.686	5.73063e-23
TraesCS3B03G1126500LC	-	0.496969	4.86128	6.46179e-23
TraesCS4D03G0673700	Ribulose-phosphate 3-epimerase	64.0853	113.535	8.04597e-23
TraesCS4A03G0191300	Fructose-1,6-bisphosphatase class 1	69.2235	124.992	8.08715e-23
TraesCS5D03G0880000	HXXXD-type acyl-transferase family protein, putative	48.3627	27.875	1.00716e-22
TraesCS5B03G0442000	Ribulose bisphosphate carboxylase small chain	1340.74	2496.62	1.10096e-22
TraesCS6B03G0152400	Chlororespiratory reduction 6	6.45913	18.2014	1.49503e-22
TraesCS2A03G0687300	Pentatricopeptide repeat-containing protein	7.59075	0.558509	1.78272e-22
TraesCS3A03G0306200	Protodermal factor 1	170.095	92.085	1.78272e-22
TraesCS6A03G0441500	transmembrane protein, putative (Protein of unknown function, DUF642)	58.2662	27.8316	2.28243e-22
TraesCS2A03G0367000	Longifolia protein	43.214	20.8685	2.44143e-22
TraesCS4B03G0136400	4-hydroxy-3-methylbut-2-enyl diphosphate reductase	45.6887	78.8851	2.45943e-22
TraesCS4D03G0517700	Fructose-1,6-bisphosphatase class 1	61.6865	119.777	2.49058e-22
TraesCS6A03G0617600	Cryptochrome	2.08855	4.34954	2.90689e-22
TraesCS5B03G0966100	Auxin-responsive protein	32.8647	12.5511	3.0698e-22
TraesCS5B03G1177500LC	-	0	18.7118	3.54637e-22
TraesCS7B03G0372300	Protein DETOXIFICATION	2.82012	18.2585	3.5961e-22
TraesCS4D03G0058600	Lipoxygenase	15.3356	8.28602	3.7253e-22
TraesCS6A03G0802800	TCP transcription factor	34.8482	15.5954	5.05617e-22
TraesCS2B03G0695000	Oxygen-evolving enhancer protein 2-1, chloroplastic	333.496	505.211	5.30847e-22
TraesCS7D03G1105100	Glutathione S-transferase	86.3578	45.4042	5.43603e-22
TraesCS2A03G0677700	RNA-binding family protein	5.52057	0.415445	6.10453e-22
TraesCS2D03G0128800	Ribulose bisphosphate carboxylase small chain	119.978	393.152	6.11698e-22
TraesCS1D03G0613500	Gibberellin receptor GID1a	3.63514	11.9854	7.70835e-22
TraesCS1A03G0098700	Chymotrypsin inhibitor	601.773	176.394	8.05535e-22
TraesCS1D03G0363700	Pentatricopeptide repeat-containing protein	7.68604	14.199	9.14942e-22
TraesCS3A03G0385300	MFS18 protein	1345.89	811.706	1.28236e-21
TraesCS5A03G0594900	1-aminocyclopropane-1-carboxylate oxidase	18.8575	7.15415	1.73825e-21
TraesCS6B03G1249900	Laccase	13.4192	6.76591	1.94908e-21
TraesCS2D03G0128900	Ribulose bisphosphate carboxylase small chain	70.954	268.765	2.0671e-21
TraesCS7A03G0554100	Protein DETOXIFICATION	3.77183	13.4202	2.56124e-21
TraesCS2D03G0422600	Tubulin alpha chain	197.514	136.259	4.23041e-21
TraesCS1D03G0038800	Actin	181.21	129.925	4.74137e-21
TraesCS6B03G0849400	Phosphoribulokinase	134.149	253.52	5.66147e-21
TraesCS5B03G0958400	Lipoxygenase	8.21206	1.34859	7.35941e-21
TraesCS7D03G0611800	Cytochrome P450	29.3592	7.34626	7.97381e-21
TraesCS2A03G0679100	Protein phosphatase 2C containing protein	3.81476	0.214431	9.11211e-21
TraesCS2B03G0976700	GDSL esterase/lipase	97.5806	63.0795	1.03034e-20
TraesCS2A03G0481600	ATP synthase gamma chain	108.834	190.876	1.12442e-20
TraesCS2D03G0875000	Elongation factor G	81.5639	134.39	1.32166e-20
TraesCS3D03G0588900	ATP synthase subunit beta	20.0689	9.4273	1.68059e-20
TraesCS5B03G1183200	Trichome birefringence-like protein	17.1345	7.63241	1.68059e-20
TraesCS6A03G1030700	Peroxidase	50.9915	84.4339	2.02729e-20
TraesCS5D03G1214500	Beta-fructofuranosidase, insoluble protein	78.494	43.1698	2.07183e-20
TraesCS2D03G0129200	Ribulose bisphosphate carboxylase small chain	170.559	614.083	2.18294e-20
TraesCS3A03G0579900	ATP-dependent RNA helicase	22.935	47.9011	2.37574e-20
TraesCS5A03G0640500	Glycosyltransferase	4.98889	17.2424	2.47635e-20
TraesCS2A03G0688700	Separase, putative	0.897106	0.0475494	2.94847e-20
TraesCS5D03G0697200LC	-	81.1235	49.5012	3.01057e-20
TraesCS2D03G0477300	WAT1-related protein	0.897287	6.16393	3.09446e-20
TraesCS5D03G0248900	elongation factor Ts family protein	34.2621	58.8283	3.10172e-20
TraesCS2D03G0430200	Ribosome recycling factor	33.8275	55.7442	3.24925e-20
TraesCS7B03G0336200	Trigger factor	40.6325	72.5476	3.59906e-20
TraesCS4D03G0060000	Importin-5	5.66963	3.05734	3.82781e-20
TraesCS6B03G0033400	Ferredoxin--NADP reductase	156.518	257.031	3.93095e-20
TraesCS7D03G1087900	ATP-dependent zinc metalloprotease FTSH protein	57.5145	83.8806	4.09748e-20
TraesCS1B03G0745700	Pyrimidine-specific ribonucleoside hydrolase	7.06865	2.91162	4.23392e-20
TraesCS6D03G0672500	ATP synthase delta-subunit	62.3679	105.858	4.48881e-20
TraesCS3D03G0671200LC	-	25.6368	43.265	5.07558e-20
TraesCS3A03G0268800	DNA-directed RNA polymerase subunit beta	18.2099	42.4351	6.04836e-20
TraesCS4D03G0502400	ATP synthase subunit b	190.742	330.262	7.56204e-20
TraesCS1A03G0655800	Gibberellin receptor GID1a	8.10678	24.5652	8.24409e-20
TraesCS1B03G0614900LC	-	13.884	22.4564	8.70536e-20
TraesCS6B03G0720000	4-hydroxy-3-methylbut-2-en-1-yl diphosphate synthase (flavodoxin)	31.8449	47.7786	8.71912e-20
TraesCS2A03G0679200	MAU2 chromatid cohesion factor	5.13837	0.259796	1.13931e-19
TraesCS1D03G0264600	Fasciclin-like arabinogalactan protein	85.5999	33.5367	1.25094e-19
TraesCS2A03G0680500	Prolyl 4-hydroxylase subunit alpha-1	2.40042	0.0763666	1.29255e-19
TraesCS1D03G0712200	Proline-rich family protein	38.9105	66.4556	1.31739e-19
TraesCS4A03G0099500	Methionine--tRNA ligase	8.28307	15.2805	1.32914e-19
TraesCS3D03G0632500LC	-	7.17879	0.528234	1.37794e-19
TraesCS5B03G1138200	Lactoylglutathione lyase	42.1339	72.4292	1.38549e-19
TraesCS7D03G0820600	Cytochrome P450 family protein	3.62179	13.6869	1.48825e-19
TraesCS7D03G0781500	Spermidine synthase	56.1829	35.4498	1.50773e-19
TraesCS5B03G0269000	Dicarboxylate transporter 2.1, chloroplastic	35.9675	57.0993	1.55751e-19
TraesCS3B03G0401400	Phosphoenolpyruvate carboxylase	2.72769	6.91806	1.81039e-19
TraesCS2D03G0588300	Oxygen-evolving enhancer protein 2-1, chloroplastic	645.011	970.604	1.83939e-19
TraesCS7D03G0879600	Thiamine thiazole synthase, chloroplastic	9.12299	19.1048	1.83939e-19
TraesCS5B03G0395300	BZIP transcription factor	32.2956	14.5447	1.93516e-19
TraesCS2B03G0887900	Aldose 1-epimerase	5.41071	13.346	1.95645e-19
TraesCS5A03G0657700	Beta-glucosidase, putative	15.5706	2.99964	2.14961e-19
TraesCS3B03G0993700	Fructose-1,6-bisphosphatase class 1	92.9814	172.999	2.29094e-19
TraesCS1D03G0413000	Myosin-related family protein	30.4935	20.2559	2.32098e-19
TraesCS3B03G0312500	ATP-dependent RNA helicase	10.7634	19.01	2.32098e-19
TraesCS3A03G1264200	Pectin acetylesterase	59.5708	35.8068	2.36222e-19
TraesCS7D03G0023900	inter-alpha-trypsin inhibitor heavy chain-like protein	98.1112	46.1853	2.37432e-19
TraesCS1A03G0675000	Wound-induced protease inhibitor	34.2187	80.3565	2.89424e-19
TraesCS7D03G0149600	1-deoxy-D-xylulose-5-phosphate synthase, Transketolase	214.17	388.482	3.09138e-19
TraesCS5B03G1179600LC	-	0.0190288	4.95066	3.2506e-19
TraesCS7A03G1163900	Mg-protoporphyrin IX chelatase	137.151	220.069	3.41052e-19
TraesCS3B03G0771100	Glycerate kinase	5.61014	12.9934	3.53852e-19
TraesCS1D03G0509100	Antiholin-like protein lrgB	31.1527	62.8654	3.72147e-19
TraesCS2A03G0385200	Tubulin alpha chain	110.083	78.0287	3.7307e-19
TraesCS5B03G0820400	Triosephosphate isomerase	40.3171	63.719	3.87772e-19
TraesCS5B03G0310900	Fructose-bisphosphate aldolase	108.184	206.643	4.6238e-19
TraesCS3B03G0917300	Photosystem II reaction center PsbP family protein	18.3492	34.6367	4.87608e-19
TraesCS5A03G0447800	Ribulose bisphosphate carboxylase small chain	581.178	1031.64	5.53248e-19
TraesCS6A03G0592400	4-hydroxy-3-methylbut-2-en-1-yl diphosphate synthase (flavodoxin)	34.8001	51.0567	6.12135e-19
TraesCS2A03G0099700	2-oxoglutarate (2OG) and Fe(II)-dependent oxygenase superfamily protein, putative	27.1969	6.31495	6.46209e-19
TraesCS2A03G0886500	GDSL esterase/lipase	157.663	100.506	6.4995e-19
TraesCS5A03G0917300	Auxin-responsive protein	23.5697	10.0716	6.4995e-19
TraesCS6B03G0816000LC	-	626.26	387.695	6.85641e-19
TraesCS4D03G0764100	Late embryogenesis abundant protein	0.892369	13.264	7.36818e-19
TraesCS5D03G0346300	Stress responsive A/B barrel domain family protein	46.3953	19.6522	9.95536e-19
TraesCS6D03G0491100	4-hydroxy-3-methylbut-2-en-1-yl diphosphate synthase (flavodoxin)	31.4265	51.0194	1.20187e-18
TraesCS7B03G0472800	RNA-binding protein	230.037	376.586	1.20264e-18
TraesCS4A03G0581500	Methylsterol monooxygenase 1-2	42.1943	82.9469	1.27554e-18
TraesCS6B03G0432100	Tubulin beta chain	101.329	68.9747	1.28737e-18
TraesCS7A03G0603900	Glutamate-1-semialdehyde 2,1-aminomutase	34.49	50.2713	1.31307e-18
TraesCS3D03G1089600	Villin	35.9752	24.0057	1.36272e-18
TraesCS3A03G0871600	Fructose-1,6-bisphosphatase class 1	87.3251	175.932	1.38656e-18
TraesCS5B03G0294300	Thioredoxin	120.444	213.955	1.42557e-18
TraesCS3A03G0934200	Calcium sensing receptor, chloroplastic	47.9326	83.0177	1.5173e-18
TraesCS7A03G0685300	Translation initiation factor IF-2	15.5519	26.5544	1.52879e-18
TraesCS3A03G0900500	Chlorophyll a-b binding protein, chloroplastic	337.255	588.745	1.62288e-18
TraesCS4B03G0981200	Glycosyltransferase	67.4264	28.5436	1.73884e-18
TraesCS2A03G0412800	Blue copper protein	168.034	108.662	1.86789e-18
TraesCS2A03G0131700	Ribulose bisphosphate carboxylase small chain	205.811	613.562	1.8748e-18
TraesCS5D03G0941300	Leguminosin group485 secreted peptide	19.4455	65.2913	2.03582e-18
TraesCS1B03G0769100	Phospholipase A1	25.3917	9.93516	2.24842e-18
TraesCS2A03G0064300	ATP sulfurylase (Sulfate adenylyltransferase)	20.2189	38.4845	2.29794e-18
TraesCS7B03G1004000	ATP-dependent zinc metalloprotease FTSH protein	39.0632	56.8861	2.31453e-18
TraesCS3D03G0548000	Carbonic anhydrase	5.64128	33.8228	2.34623e-18
TraesCS4D03G0752900	Catalase	4.7485	12.1908	2.34623e-18
TraesCS3A03G0740400	Clustered mitochondria protein	14.4428	23.1386	2.54652e-18
TraesCS1A03G1085100	Zinc finger CCCH domain protein	0.735979	1.70812	2.92176e-18
TraesCS2A03G0682800	Protein embryo defective 1674	2.23863	0.0653831	2.9259e-18
TraesCS3D03G0682900	Clustered mitochondria protein	17.9537	26.5484	2.96369e-18
TraesCS5D03G1209400	PGR5-like protein 1A, chloroplastic	61.9103	96.4323	3.03467e-18
TraesCS3A03G1183300	tRNA uridine 5-carboxymethylaminomethyl modification enzyme MnmG	10.9156	19.3383	3.12467e-18
TraesCS2A03G0131600	Ribulose bisphosphate carboxylase small chain	240.899	786.724	3.31125e-18
TraesCS2A03G0666500	Type 1 phosphatases regulator ypi1	4.33863	0.0926754	3.31125e-18
TraesCS2B03G0876600LC	-	79.371	24.1626	3.31125e-18
TraesCS2D03G0092700	60 kDa chaperonin	224.459	392.079	3.39298e-18
TraesCS2B03G1217800	Leguminosin group485 secreted peptide	92.3088	187.98	3.60705e-18
TraesCS4A03G0201600	Tryptophan synthase alpha chain	4.48324	0	3.61114e-18
TraesCS7D03G0080900	Acid phosphatase 1	68.7441	24.0663	3.61114e-18
TraesCS2B03G0179200	Ribulose bisphosphate carboxylase small chain	236.637	556.308	3.73119e-18
TraesCS4A03G0879700	Actin	81.074	49.4115	3.73822e-18
TraesCS7D03G0540200LC	-	110.25	228.671	3.78447e-18
TraesCS2A03G0267400	Glutamate synthase, putative	25.5286	48.4649	4.01902e-18
TraesCS2B03G0889300	Glyceraldehyde-3-phosphate dehydrogenase	202.641	368.223	4.02646e-18
TraesCS2B03G1235700	Aminomethyltransferase	111.543	195.618	4.05855e-18
TraesCS4A03G0045900	Glutathione reductase	20.7988	37.6933	4.14544e-18
TraesCS6D03G0689300	Glycine cleavage system h protein	136.887	245.661	4.34067e-18
TraesCS6D03G0313300	Fatty acid hydroxylase superfamily	39.5448	17.8031	4.7362e-18
TraesCS7D03G0500900	Trigger factor	72.1324	129.724	4.97749e-18
TraesCSU03G0234700	-	95.0497	51.4119	5.01022e-18
TraesCS3B03G0336500	Pleiotropic drug resistance ABC transporter	21.279	14.7296	5.33329e-18
TraesCS2D03G1044700	Aminomethyltransferase	53.2563	98.1896	5.65488e-18
TraesCS3B03G0208500	Membrane protein insertase YidC	55.5833	87.0257	6.75061e-18
TraesCS4B03G0684800	BTB/POZ domain-containing protein	0.903865	4.32456	6.75061e-18
TraesCS4A03G0070000	Ribosomal large subunit pseudouridine synthase B	23.4774	39.0682	7.20349e-18
TraesCS2B03G1029600	Elongation factor G	86.4066	143.918	7.2442e-18
TraesCS2A03G0676100	NADH dehydrogenase [ubiquinone] 1 alpha subcomplex subunit 2	92.3326	3.50514	7.35195e-18
TraesCS7A03G0720300	Rubredoxin family protein	63.0367	112.601	7.35886e-18
TraesCS1B03G1071700	Chloroplastic group IIA intron splicing facilitator CRS1, chloroplastic	22.3108	32.8318	8.12915e-18
TraesCS2D03G0693300	Abscisic stress ripening	41.2801	86.967	8.45688e-18
TraesCS3A03G0593600	Carbonic anhydrase	4.43032	27.53	8.49678e-18
TraesCS3D03G0600000	Protein TIC 62, chloroplastic	54.939	90.4482	8.54023e-18
TraesCS4A03G0059700	Photosynthetic NDH subcomplex B 2	39.9831	70.2503	8.59116e-18
TraesCS3A03G0560900	MYB-related transcription factor	16.1978	40.4815	8.72458e-18
TraesCS3B03G0004800	Protein EXECUTER 1, chloroplastic	50.6786	77.5136	8.72458e-18
TraesCS3D03G1090900	Ankyrin repeat family protein	10.2885	26.599	9.04648e-18
TraesCS2B03G0705000	Oxygen-evolving enhancer protein 1	260.716	376.361	9.07394e-18
TraesCS1D03G0890100	Chloroplastic group IIA intron splicing facilitator CRS1, chloroplastic	61.3598	87.3764	9.16934e-18
TraesCS2B03G1379300	Glutamyl-tRNA(Gln) amidotransferase subunit A	34.0493	55.5463	9.41391e-18
TraesCS4B03G0628700	Purple acid phosphatase	32.2998	19.1858	9.59526e-18
TraesCS6A03G0564100	Photosynthetic NDH subcomplex L 2	16.9201	35.1458	9.71104e-18
TraesCS1A03G0911900	Chloroplastic group IIA intron splicing facilitator CRS1, chloroplastic	56.359	85.6065	9.91636e-18
TraesCS3D03G0632600LC	-	11.3007	1.35003	9.91636e-18
TraesCS5D03G1056600	Mg-protoporphyrin IX chelatase	54.0707	87.8	1.00304e-17
TraesCS7B03G0782800	Post-illumination chlorophyll fluorescence increase protein	26.6735	47.7824	1.19668e-17
TraesCS2D03G0019400	StAR-related lipid transfer protein	11.2342	20.9149	1.39828e-17
TraesCS3A03G0543900	transmembrane protein, putative (DUF1118)	25.4805	55.8557	1.39828e-17
TraesCS2A03G0681200	Eukaryotic aspartyl protease family protein	1.8899	0.110055	1.39883e-17
TraesCS5A03G1074100	Lactoylglutathione lyase	45.8562	83.8605	1.39883e-17
TraesCS2A03G0935300	Elongation factor G	92.8649	162.537	1.50444e-17
TraesCS6B03G0627500	Elongation factor 4	6.91901	13.0614	1.54167e-17
TraesCS3B03G0675200	Carbonic anhydrase	10.6635	75.9328	1.54222e-17
TraesCS2A03G0685500	U11/U12 small nuclear ribonucleoprotein 48 kDa protein	2.10643	0.143009	1.6534e-17
TraesCS6D03G0910500	Peroxidase	25.1359	43.2796	1.65759e-17
TraesCS2B03G0179100	Ribulose bisphosphate carboxylase small chain	249.077	571.797	1.6976e-17
TraesCS4D03G0454600	NHL repeat-containing protein 2	3.08429	6.00549	1.72204e-17
TraesCS7B03G0015200	Photosynthetic NDH subcomplex B 3	34.1977	62.8704	1.75876e-17
TraesCS5A03G0549100	Chlorophyll a-b binding protein, chloroplastic	20.2343	39.3256	1.96001e-17
TraesCS5A03G1187100	translation initiation factor	17.175	36.4287	2.0788e-17
TraesCS5A03G1166800	Catalase	10.6749	24.1354	2.20698e-17
TraesCS6D03G0057700	Chloroplast stem-loop binding protein	110.442	213.929	2.24282e-17
TraesCS6A03G0797500	ATP synthase delta-subunit	91.1148	151.96	2.57085e-17
TraesCS5A03G0738200	Glutathione S-transferase	16.8837	29.9709	2.7195e-17
TraesCS7A03G0647100	RNA-binding protein	126.924	200.381	2.73745e-17
TraesCS3B03G0518800	Aconitate hydratase	47.7592	33.9654	2.75312e-17
TraesCS3A03G0986600	Amino acid-ligase	2.51413	9.62225	2.76577e-17
TraesCS4A03G0095200	BTB/POZ domain-containing protein	0.692383	4.22352	2.82341e-17
TraesCS4A03G0255400	NHL repeat-containing protein 2	6.47609	11.0056	2.88092e-17
TraesCS7A03G0160800	1-deoxy-D-xylulose-5-phosphate synthase, Transketolase	143.94	263.689	2.92327e-17
TraesCS2A03G1225900LC	-	33.4818	73.7306	3.35046e-17
TraesCS4A03G0357200	Chloroplastic group IIA intron splicing facilitator CRS1, chloroplastic	6.85354	11.4527	3.45547e-17
TraesCS2A03G0684200	Cysteine proteinase inhibitor	6.73435	0.175032	4.03482e-17
TraesCS4B03G0013800LC	-	19.6826	40.2773	4.22792e-17
TraesCS5A03G0786200	Triosephosphate isomerase	127.238	195.686	4.29593e-17
TraesCS5B03G0016300	Cytochrome P450	229.741	125.129	4.44703e-17
TraesCS7D03G1109500	Mg-protoporphyrin IX chelatase	139.631	236.778	4.53483e-17
TraesCS2B03G0543000	Ribosome recycling factor	36.2485	61.0534	4.87341e-17
TraesCS5B03G0095800	Chloroplast stem-loop binding protein	62.0245	144.656	4.87341e-17
TraesCS7D03G0237300	Photosynthetic NDH subcomplex B 3	38.0682	75.5666	4.91472e-17
TraesCS2A03G0539900	Tetratricopeptide repeat (TPR)-like superfamily protein	0.504154	7.7856	4.94532e-17
TraesCS4B03G0844400	Catalase	21.6863	45.1234	5.06958e-17
TraesCS4A03G0219000	RNA-binding protein	39.6758	23.9035	5.13192e-17
TraesCS6A03G0416600	Peroxiredoxin, putative	159.322	272.615	5.15242e-17
TraesCS2D03G0569700	Oxygen-evolving enhancer protein 1	443.115	630.646	5.27974e-17
TraesCS2A03G0804000	Glyceraldehyde-3-phosphate dehydrogenase	399.747	696.313	5.35177e-17
TraesCS3B03G0336700	Gibberellin 3-beta-hydroxylase 2	1.8665	6.14835	5.35937e-17
TraesCS4D03G0459000	Dipeptidyl-peptidase, putative	5.7564	8.07848	5.60461e-17
TraesCS5D03G0512700	Chlorophyll a-b binding protein, chloroplastic	26.1785	50.4528	5.80882e-17
TraesCS6D03G0691400	Presequence protease, mitochondrial	24.8399	36.6774	5.80882e-17
TraesCS6D03G0599500	Phosphoribulokinase	94.1103	172.503	6.23462e-17
TraesCS5A03G1199800	Zinc finger protein, putative	0.137321	3.86742	6.43733e-17
TraesCS3B03G1415600	tRNA uridine 5-carboxymethylaminomethyl modification enzyme MnmG	13.0844	20.347	6.63373e-17
TraesCS5B03G0821700LC	-	1.85206	8.42003	6.65316e-17
TraesCS1B03G0753200	Tubulin beta chain	82.3069	56.4895	6.9167e-17
TraesCS5B03G0441800	Ribulose bisphosphate carboxylase small chain	848.099	1381.13	6.9167e-17
TraesCS7B03G0528900	ACT domain-containing protein	21.8133	34.9353	7.04227e-17
TraesCS2B03G0098100	Hfr-2-like protein	42.2932	18.8645	7.3253e-17
TraesCS5B03G0291100	Chaperone DnaK	36.2694	55.3024	7.77332e-17
TraesCS4B03G0152200	Serine hydroxymethyltransferase	113.855	198.124	8.55948e-17
TraesCS4D03G0006500	Disease resistance protein (NBS-LRR class) family	4.98065	2.27064	8.61084e-17
TraesCS7D03G0765300	Ferredoxin	60.4741	103.774	9.66936e-17
TraesCS7D03G0479400	UDP-glycosyltransferase	1.03685	7.33862	9.70428e-17
TraesCS1A03G0341100	Pentatricopeptide repeat-containing protein	5.11308	8.38066	9.79936e-17
TraesCS5B03G0254500	elongation factor Ts family protein	27.4219	42.8344	1.01059e-16
TraesCS3B03G0861100	Protein PLASTID TRANSCRIPTIONALLY ACTIVE 12	8.01205	13.0433	1.01897e-16
TraesCS5B03G0228100	Boron transporter	8.73928	4.58385	1.05778e-16
TraesCS6D03G0443300	Elongation factor 4	19.6142	36.9865	1.08025e-16
TraesCS4A03G0032200	Ribulose-phosphate 3-epimerase	74.5232	124.98	1.12096e-16
TraesCS7B03G1030900	Mg-protoporphyrin IX chelatase	39.2802	62.4221	1.13582e-16
TraesCS3B03G0085300	Trypsin inhibitor	83.9804	31.8415	1.27313e-16
TraesCS4A03G0397400	ABC transporter ATP-binding protein	13.5642	20.2419	1.31896e-16
TraesCS1B03G0495300	Fatty acid hydroxylase superfamily	14.3137	31.677	1.3223e-16
TraesCS4A03G1245200	Protein SUPPRESSOR OF GENE SILENCING 3	0.0025951	4.32479	1.3223e-16
TraesCS1B03G0424200	Pentatricopeptide repeat-containing protein	20.0806	31.2615	1.36753e-16
TraesCS6D03G0917400LC	-	102.532	65.7954	1.3928e-16
TraesCS6A03G1022300	Photosystem II 22 kDa, chloroplastic	22.1443	44.3413	1.45235e-16
TraesCS7D03G0429000	Glutathione S-transferase	47.768	77.5936	1.4916e-16
TraesCS4A03G1078500	Glutathione s-transferase	19.1524	36.9566	1.49944e-16
TraesCS7B03G0176400	Peroxiredoxin	57.8825	85.4931	1.49944e-16
TraesCS1A03G0676700	Phospholipase A1	119.3	49.1407	1.57255e-16
TraesCS2A03G0586400	Caprin-2	0	10.7299	1.58357e-16
TraesCS3A03G0727200	E6	42.2586	68.4592	1.58357e-16
TraesCS2A03G0132100	Ribulose bisphosphate carboxylase small chain	81.1503	299.427	1.59304e-16
TraesCS2A03G0674200	Oligoribonuclease	1.59232	0.104962	1.67305e-16
TraesCS7D03G0023000	Protein TolB	43.1624	22.7932	1.71537e-16
TraesCS1D03G0052800	Chymotrypsin inhibitor	31.1199	6.36625	1.90596e-16
TraesCS3B03G0745800	Dihydroflavonol-4-reductase	43.7393	72.1183	2.04317e-16
TraesCS6B03G1278500	Peroxidase	17.8164	30.207	2.12632e-16
TraesCS2A03G0412600	Ribosome recycling factor	57.5662	91.3678	2.24146e-16
TraesCS3B03G0483000	Glucan endo-1,3-beta-glucosidase	46.9945	24.7199	2.26006e-16
TraesCS7D03G0651600	Malate dehydrogenase	27.0641	40.2679	2.26006e-16
TraesCS1D03G0069800	Lecithin-cholesterol acyltransferase-like 1	1.99015	7.22609	2.31444e-16
TraesCS4D03G0463900	MYB transcription factor	1.30251	5.95734	2.38547e-16
TraesCS6A03G0818200	Presequence protease, mitochondrial	14.8174	22.2365	2.68044e-16
TraesCS5B03G0378600	Serine--tRNA ligase	16.9068	28.3408	2.68137e-16
TraesCS7A03G0517900	Trigger factor	80.261	134.764	2.70122e-16
TraesCS5A03G0296100	Thioredoxin	53.0632	96.9394	2.90686e-16
TraesCS2D03G0467800	Beta-amylase	1.36814	6.95126	2.98345e-16
TraesCS5B03G0022900	3-ketoacyl-CoA synthase	0.787772	4.581	3.03004e-16
TraesCS4A03G0796000	PGR5-like protein 1A, chloroplastic	26.7354	47.2734	3.08209e-16
TraesCS1D03G0975000	Protein CHUP1, chloroplastic	7.80324	14.4747	3.15914e-16
TraesCS1A03G0528100	Antiholin-like protein lrgB	29.8822	54.8724	3.16218e-16
TraesCS2B03G0178600	Ribulose bisphosphate carboxylase small chain	64.1776	209.985	3.31604e-16
TraesCS6B03G1137600	CobW-domain-containing protein	38.3637	57.6572	3.36836e-16
TraesCS5B03G0219600	Rubredoxin	44.7002	91.5198	3.4855e-16
TraesCS2A03G0677900	tRNA (Adenine-N(1)-)-methyltransferase catalytic subunit trmt61a	3.62727	0.183383	3.6099e-16
TraesCS2B03G0488200	Longifolia protein	46.1422	26.9976	4.08408e-16
TraesCS1A03G0748300	Expansin	23.8894	11.5878	4.10298e-16
TraesCS2B03G0339400	CONSTANS-like zinc finger protein	4.12548	12.3128	4.16508e-16
TraesCS2B03G0581100	Beta-amylase	17.1664	35.1545	4.21369e-16
TraesCS6D03G0353400	Peroxiredoxin, putative	117.44	197.869	4.24223e-16
TraesCS2A03G0675500	RNA binding family protein, putative	4.19967	0.197756	5.09581e-16
TraesCS5A03G1099300	Mg-protoporphyrin IX chelatase	28.3551	45.8428	5.29187e-16
TraesCS3D03G0227600	Short-chain dehydrogenase/reductase	4.48831	11.0437	5.67756e-16
TraesCS3D03G0621500	30S ribosomal protein S20	105.676	171.914	5.9489e-16
TraesCS4D03G0487500	RNA-binding protein	24.1736	14.6009	6.00306e-16
TraesCS5A03G0967000	Malate dehydrogenase	12.5604	24.2885	6.00306e-16
TraesCS5A03G1242700	Acid phosphatase 1	42.3507	21.3213	6.25993e-16
TraesCS3D03G0676800	Interactor of constitutive active ROPs protein, putative	45.3481	27.9379	6.27646e-16
TraesCS5B03G1052100	Glutathione-S-transferase	71.8797	37.2047	6.30917e-16
TraesCS4D03G0103900	Ubiquinol-cytochrome C reductase hinge protein	15.4779	6.35787	6.55359e-16
TraesCS3A03G0770100	Arabinogalactan peptide 14	137.385	35.3638	6.60562e-16
TraesCS2A03G0675800	Chaperone protein dnaJ	28.7079	1.12268	7.00812e-16
TraesCS7A03G0372200	Sentrin-specific protease	2.90178	6.28581	7.12873e-16
TraesCS6B03G0200000	Ribose-5-phosphate isomerase A	58.7081	93.9897	7.41985e-16
TraesCS3A03G0689400	ATP synthase protein I-related protein	14.6391	22.8853	7.47077e-16
TraesCS2A03G0131800	Ribulose bisphosphate carboxylase small chain	17.219	123.952	7.54584e-16
TraesCS1A03G0352600	Ferrochelatase	5.97638	9.64531	7.55905e-16
TraesCS6B03G0671800	ATP-dependent Clp protease ATP-binding subunit ClpB	52.7851	82.8331	7.60188e-16
TraesCS7A03G0482500	CONSTANS-like zinc finger protein	4.37461	10.6808	7.60188e-16
TraesCS4D03G0115700	4-hydroxy-3-methylbut-2-enyl diphosphate reductase	38.7116	62.3391	7.863e-16
TraesCS1B03G0717200	50S ribosomal protein L1	138.129	221.168	7.95753e-16
TraesCS2D03G0254700	CONSTANS-like zinc finger protein	1.22626	3.45678	8.32092e-16
TraesCS3B03G0235400	Cysteine synthase	87.2759	131.155	8.36743e-16
TraesCS1B03G0809600	Adenine nucleotide alpha hydrolases-like superfamily protein	80.7953	48.5857	8.51057e-16
TraesCS6B03G0694200	Elongation factor Tu	160.204	244.511	8.79169e-16
TraesCS6B03G0769800	Atp-dependent rna helicase	18.8067	27.2098	9.32185e-16
TraesCS5D03G0876900	Auxin-responsive protein	19.0448	7.19992	9.85623e-16
TraesCS6A03G0050900	Acid beta-fructofuranosidase	20.1945	4.40587	1.06756e-15
TraesCS3A03G0795500	Photosystem II reaction center PsbP family protein	14.8546	32.7538	1.15103e-15
TraesCS4B03G0739500	3-ketoacyl-CoA synthase	8.88706	1.98431	1.20504e-15
TraesCS2A03G0667700LC	-	4.22449	0.138154	1.26988e-15
TraesCS1A03G0548300	Cytochrome P450 family protein, expressed	12.5399	18.5477	1.27805e-15
TraesCS3B03G1024800	Photosystem II 22 kDa protein, chloroplastic	251.623	392.74	1.28148e-15
TraesCS5A03G1156100	S-adenosyl-L-methionine-dependent methyltransferase domain-containing protein	26.4317	44.2155	1.28821e-15
TraesCS2A03G0662600	tRNA-dihydrouridine synthase	9.0568	0.645258	1.30953e-15
TraesCS6A03G0358600	Basic helix-loop-helix transcription factor	27.8183	11.1124	1.31178e-15
TraesCS2B03G0600500	ATP synthase gamma chain	58.6088	96.1441	1.32749e-15
TraesCSU03G0017800	-	98.0097	64.4802	1.32749e-15
TraesCS3A03G0731600	inner centromere protein, ARK-binding region protein	17.119	6.41258	1.39016e-15
TraesCS2A03G0852400	cDNA clone:001-108-A06, full insert sequence	8.04511	13.5041	1.47268e-15
TraesCS5A03G0802100	Aquaporin-like protein	1.70047	10.0102	1.47698e-15
TraesCS6A03G0804600	Geranylgeranyl reductase	197.651	340.569	1.62156e-15
TraesCS6A03G0675400	Expansin protein	148.592	67.5762	1.63789e-15
TraesCS6B03G0410000	Quinone oxidoreductase-like protein	58.6758	91.6116	1.76906e-15
TraesCS4D03G0226400	UDP-glucose 6-dehydrogenase	74.8168	48.9307	1.78206e-15
TraesCS5B03G0558600	Chlorophyll a-b binding protein, chloroplastic	22.1074	38.6354	1.85473e-15
TraesCS7D03G0445400	Alanine--tRNA ligase	5.01506	7.91965	1.92079e-15
TraesCS4B03G0828100	S-adenosyl-L-methionine-dependent methyltransferase domain-containing protein	37.657	59.2294	2.1107e-15
TraesCS6D03G0789500	Photosystem II 10 kDa polypeptide	332.198	503.705	2.1781e-15
TraesCS1D03G0051000	Chymotrypsin inhibitor	660.758	254.411	2.23083e-15
TraesCS5D03G1126300	Actin	31.5865	19.1099	2.39442e-15
TraesCS3D03G0238400LC	-	24.0585	39.3208	2.50118e-15
TraesCS3D03G0308400	Protein DJ-1	7.96809	1.32536	2.78637e-15
TraesCS6D03G0289100	Tubulin beta chain	38.5097	23.6656	2.80833e-15
TraesCS5B03G0581000	Pentatricopeptide repeat-containing protein	6.19916	12.2074	2.86783e-15
TraesCS7A03G0641700	Vestitone reductase-related family protein	13.7144	25.2606	2.89242e-15
TraesCS3D03G1078300	Cofactor assembly of complex C	15.2326	22.5467	2.89517e-15
TraesCS2A03G0682300	C2H2 and C2HC zinc fingers superfamily protein	0.880328	0.030346	2.97325e-15
TraesCS7B03G0169200	Sentrin-specific protease	0.0850249	2.27917	3.01983e-15
TraesCS3D03G0534100	ATP-dependent RNA helicase	11.8378	24.0225	3.13515e-15
TraesCS1D03G0507700	Shikimate kinase	78.7962	122.449	3.1394e-15
TraesCS6A03G0966800	Bidirectional sugar transporter SWEET	16.3096	23.0773	3.51169e-15
TraesCS3D03G0674700	BZIP transcription factor	67.2817	42.8111	3.77914e-15
TraesCS2A03G0801900	Aldose 1-epimerase	4.34783	7.79404	3.87165e-15
TraesCS6B03G0994900	Metal tolerance protein	3.12735	8.32834	4.30238e-15
TraesCS1A03G0045700	Thionin	166.296	84.0482	4.69684e-15
TraesCS3B03G1402600	Phospholipase A1	26.8815	10.9068	4.81439e-15
TraesCS3B03G1119100	Obg-like ATPase homolog	12.1208	6.48007	4.8653e-15
TraesCS5B03G1159400LC	-	0	16.9996	4.86728e-15
TraesCS2D03G0052100	Glutamyl-tRNA (Gln) amidotransferase subunit A	20.5304	0.976201	5.49507e-15
TraesCS7B03G0415100	Ras family	63.1195	38.5474	5.50901e-15
TraesCS6B03G0506000	Peroxiredoxin, putative	84.5072	157.928	5.56942e-15
TraesCS6A03G0442500	ADP,ATP carrier protein	17.0394	26.6731	5.61092e-15
TraesCS5B03G1189000	Chalcone-flavonone isomerase family protein	49.1957	72.1131	5.73052e-15
TraesCS6B03G0402900	Elongation factor 4	21.1853	37.5352	5.87087e-15
TraesCS4B03G0568800	ATP synthase subunit b	188.269	326.143	6.10372e-15
TraesCS4B03G0739900	Glutathione reductase	7.83899	13.9379	6.10372e-15
TraesCS3B03G1061700	Calcium sensing receptor, chloroplastic	57.3636	104.915	6.30456e-15
TraesCS4B03G0941100	Jasmonate-zim-domain protein	7.54097	1.71008	6.30456e-15
TraesCS3D03G0149100	Membrane protein insertase YidC	24.7013	38.3423	6.67953e-15
TraesCS2A03G0812000	Chloroplastic group IIA intron splicing facilitator CRS1, chloroplastic	2.44383	4.13075	6.70764e-15
TraesCS6B03G0619100	Protein kinase family protein	13.6408	19.8896	6.70764e-15
TraesCS7A03G0824800	Haloacid dehalogenase-like hydrolase family protein	30.0565	59.8104	6.70764e-15
TraesCS7A03G0127000	Glutathione s-transferase	20.4601	40.4232	7.37136e-15
TraesCS3D03G0615900	Glycerate kinase	8.56857	19.1311	7.37754e-15
TraesCS4D03G0612500	BTB/POZ domain-containing protein	0.871241	3.95055	7.37754e-15
TraesCS6D03G0853000	Cytochrome c1-1, heme protein, mitochondrial	67.6975	114.232	7.37754e-15
TraesCS6D03G0025700	Ferredoxin--NADP reductase	133.108	209.962	7.51789e-15
TraesCS2A03G1177900	Jasmonate ZIM domain-containing protein	71.8691	48.0385	7.75051e-15
TraesCS3A03G0731500	BZIP transcription factor	28.8458	17.7296	7.75051e-15
TraesCS4D03G0706700	Phytoene desaturase	7.97044	12.3718	8.11357e-15
TraesCS4A03G0664600	Photosystem I reaction center subunit N	20.9207	39.1398	8.34294e-15
TraesCS2A03G0683500	Kinesin-like protein	3.43761	0.197882	8.37091e-15
TraesCS2B03G0825900	Abscisic stress ripening	51.1983	95.1455	8.37091e-15
TraesCS2B03G1043700	Pentatricopeptide repeat-containing protein	24.4885	40.5131	8.39419e-15
TraesCS4D03G0081000	Photosynthetic NDH subcomplex L 2	18.7181	37.0247	9.06597e-15
TraesCS6A03G0494500	Elongation factor 4	16.8478	30.8906	9.48333e-15
TraesCS2A03G0685600	Dead box ATP-dependent RNA helicase, putative	4.36776	0.189722	9.75296e-15
TraesCS1B03G1105500	1-deoxy-D-xylulose 5-phosphate synthase	1.00804	4.43184	1.09467e-14
TraesCS2A03G0673900	Methionine-tRNA ligase, putative	9.78974	0.712982	1.11457e-14
TraesCS6B03G0922900	Phosphatidylinositol 3- and 4-kinase family protein	59.9669	22.6609	1.1244e-14
TraesCS3B03G0924700	Ribonuclease 3	19.8989	33.3981	1.12905e-14
TraesCS5D03G0915800	Cytochrome c biogenesis protein	9.28141	17.5799	1.26528e-14
TraesCS6B03G0084200	Chloroplast stem-loop binding protein	95.9774	162.458	1.28966e-14
TraesCS4D03G0316600	ABC transporter ATP-binding protein	12.8618	22.8049	1.39686e-14
TraesCS4B03G0939900	Acid phosphatase 1	41.845	16.6215	1.42275e-14
TraesCS1B03G0760500	Alpha/beta-hydrolase-like protein	2.29515	4.8122	1.49163e-14
TraesCS3D03G0711600	Arabinogalactan peptide 14	102.154	30.7324	1.5884e-14
TraesCS4D03G0004600	Phosphate transporter	20.5407	31.5088	1.61837e-14
TraesCS4A03G0046100	3-ketoacyl-CoA synthase	7.81058	1.83474	1.62759e-14
TraesCS5D03G1065400	Glucose-1-phosphate adenylyltransferase	14.719	26.6082	1.64941e-14
TraesCS3D03G0082400	O-methyltransferase	98.2624	27.6327	1.67969e-14
TraesCS3A03G0394500	Glucan endo-1,3-beta-glucosidase	29.0242	13.5922	1.77147e-14
TraesCS1A03G0046300	Actin	71.7935	51.2686	1.94259e-14
TraesCS2D03G0384600	Longifolia protein	37.3027	21.5191	2.11122e-14
TraesCS4B03G0553500	RNA-binding protein	41.0989	24.4337	2.11167e-14
TraesCS5D03G0180300	Vacuolar protein sorting-associated protein, putative (DUF1162)	3.90132	6.03515	2.14131e-14
TraesCS1D03G0380000	Ribonuclease	146.945	256.547	2.17501e-14
TraesCS2A03G1166300	Glutamine synthetase	189.395	329.71	2.17501e-14
TraesCS1A03G0851800	Reticulon-like protein	23.8185	16.5796	2.25035e-14
TraesCS3B03G0931500	Lipid-transfer protein	47.9325	25.6914	2.25035e-14
TraesCS7D03G0590800	Glutamate-1-semialdehyde 2,1-aminomutase	29.3697	45.4907	2.31228e-14
TraesCS2D03G0274900	Glutaredoxin family protein, expressed	18.8311	9.04565	2.37487e-14
TraesCS1B03G0601900	Carbohydrate kinase, putative, expressed	14.6039	22.1563	2.38686e-14
TraesCS4D03G0659100	Glutathione reductase	17.6489	28.5184	2.50981e-14
TraesCS1B03G0625000	Protein curvature thylakoid chloroplastic-like	22.069	72.1221	2.6567e-14
TraesCS7D03G1294100	Photosystem II stability/assembly factor HCF136	82.4741	131.257	2.71313e-14
TraesCS7B03G0748000	Ras-related protein, expressed	51.1607	32.6824	2.83027e-14
TraesCS1A03G0272800	Kinase interacting (KIP1-like) family protein	17.1495	7.79081	3.0875e-14
TraesCS5D03G0635900	NAD(P)-binding Rossmann-fold superfamily protein	22.1414	40.4603	3.12508e-14
TraesCS3B03G0420400	Cold induced protein	100.458	157.208	3.2166e-14
TraesCS6D03G0847700	Bidirectional sugar transporter SWEET	23.9886	36.8368	3.38788e-14
TraesCS1D03G0538500	Expansin protein	90.44	53.517	3.49053e-14
TraesCS4D03G0779400	Peptide transporter	2.88913	6.6836	3.51719e-14
TraesCS2D03G0580700	Peroxisomal (S)-2-hydroxy-acid oxidase	31.2878	57.7526	3.81724e-14
TraesCS2B03G0131300LC	-	326.442	529.7	3.86684e-14
TraesCS1A03G0765800	Calmodulin	566.007	376.034	3.97014e-14
TraesCSU03G0493000	-	0	6.31063	4.07068e-14
TraesCS3B03G0783000	Pentatricopeptide repeat-containing protein	15.6215	24.5934	4.11874e-14
TraesCS2D03G0752600	Chloroplastic group IIA intron splicing facilitator CRS1, chloroplastic	4.11897	6.04845	4.1201e-14
TraesCS1A03G0744600	Proline-rich family protein	60.4709	104.137	4.15506e-14
TraesCS3B03G0152000	Ethylene-dependent gravitropism-deficient and yellow-green-like 2 isoform 2	5.51873	8.35867	4.19281e-14
TraesCS4D03G0114100	photosystem I reaction center subunit N	24.4964	46.9698	4.19911e-14
TraesCS4B03G0432600	ABC transporter ATP-binding protein	16.2902	23.5819	4.3149e-14
TraesCS7D03G0810700	Haloacid dehalogenase-like hydrolase family protein	22.8561	43.3607	4.4939e-14
TraesCS5D03G0537400	Hydroxycinnamoyl-CoA shikimate/quinate hydroxycinnamoyltransferase	17.6678	29.6033	4.54956e-14
TraesCS7B03G0298500	Protein curvature thylakoid chloroplastic-like	191.766	292.844	4.64733e-14
TraesCS6B03G1183800	Bidirectional sugar transporter SWEET	16.7337	31.4171	4.74639e-14
TraesCS4A03G0206400	ATP synthase subunit b	248.813	424.195	4.96992e-14
TraesCS4A03G0527700	Signal recognition particle 54 kDa protein	34.6039	54.0671	5.01452e-14
TraesCS5A03G1104100	50S ribosomal protein L17	105.947	188.906	5.04854e-14
TraesCS4B03G0856200	ATP phosphoribosyltransferase	18.5557	26.8976	5.12059e-14
TraesCS5A03G0911000	Deoxyhypusine synthase	2.48781	0.0777359	5.22667e-14
TraesCS4D03G0809000	4-hydroxy-tetrahydrodipicolinate reductase	20.1661	38.9358	5.45406e-14
TraesCS1A03G0657600	Pyrimidine-specific ribonucleoside hydrolase	6.80845	3.56242	5.842e-14
TraesCS7D03G0366000	10 kDa chaperonin	76.211	126.441	6.38962e-14
TraesCS4B03G0930800	Respiratory burst oxidase, putative	6.33005	11.5179	6.49401e-14
TraesCS7B03G0512300LC	-	51.6953	76.1496	6.51855e-14
TraesCS1A03G0233400	Chlororespiratory reduction31	20.6058	39.9428	6.63226e-14
TraesCS5A03G0545300	Guanine nucleotide-binding protein subunit gamma 3	15.7675	7.5639	6.92513e-14
TraesCS5A03G1113100	Glucose-1-phosphate adenylyltransferase	16.9812	29.626	7.05295e-14
TraesCS6B03G0966800	Glycine cleavage system h protein	225.86	406.579	7.20712e-14
TraesCS2A03G0132000	Ribulose bisphosphate carboxylase small chain	9.66607	69.9677	7.43516e-14
TraesCS7A03G0866200	Ras-related protein, expressed	51.7861	33.8958	7.43887e-14
TraesCS2D03G1028200	Hydroxyproline-rich glycoprotein family protein, putative	15.3583	46.3472	7.62973e-14
TraesCS6A03G0917800	Photosystem II 10 kDa polypeptide	453.663	654.29	7.72092e-14
TraesCS3B03G0784500	ATP synthase protein I-related protein	17.8907	29.6037	7.83086e-14
TraesCS5B03G0314000	Chaperone protein DNAj, putative	36.2732	55.6517	8.2254e-14
TraesCS5D03G0513000	Jasmonate ZIM domain protein	14.9201	6.38308	9.12763e-14
TraesCS6B03G1261000	Photosystem II 22 kDa, chloroplastic	12.135	21.796	9.12763e-14
TraesCS7A03G0292100	Alpha/beta-Hydrolases superfamily protein	13.6297	5.24468	9.30834e-14
TraesCS7D03G0000900	Plastocyanin	664.459	984	9.45984e-14
TraesCSU03G0404900	-	32.5128	16.349	9.98106e-14
TraesCS5B03G0022000	Dihydrolipoamide acetyltransferase component of pyruvate dehydrogenase complex	4.19046	0.663266	1.0105e-13
TraesCS2B03G0179500LC	-	128.677	453.027	1.01052e-13
TraesCS7A03G0382100	Pentatricopeptide repeat-containing protein	5.60042	9.03298	1.01529e-13
TraesCS4D03G0541500	Chaperone protein dnaJ	42.65	75.4842	1.01975e-13
TraesCS3A03G0801100	Ribonuclease 3	17.4094	28.7327	1.04375e-13
TraesCS4A03G0951800	Homeobox leucine zipper protein	21.8669	8.70185	1.04375e-13
TraesCS5D03G1075000	Chalcone-flavonone isomerase family protein	32.2304	50.9114	1.06375e-13
TraesCS4A03G0291400	Pentatricopeptide repeat-containing protein	8.118	14.7921	1.06435e-13
TraesCS7A03G0719100	ACT domain-containing protein	27.0028	43.2592	1.07258e-13
TraesCS7B03G0320000	Glycosyltransferase	1.10165	4.07286	1.15841e-13
TraesCS6B03G1306000	Epimerase family protein	25.5818	51.1063	1.166e-13
TraesCS4A03G0711500	Lipoxygenase	18.3828	9.4267	1.17698e-13
TraesCS5B03G1033900	Obg-like ATPase 1	26.5124	45.1871	1.19987e-13
TraesCS5A03G1000400	Zinc finger protein, putative	19.5019	4.32546	1.20045e-13
TraesCS2A03G0667000	Metal tolerance protein C4	19.7362	0.889097	1.23074e-13
TraesCS6B03G1100700	Purple acid phosphatase	21.7468	41.1246	1.28617e-13
TraesCS4D03G0035200	Ankyrin repeat protein-like	1.30939	4.26051	1.29065e-13
TraesCS4B03G0269400	Signal recognition particle 54 kDa protein	44.8375	71.5576	1.32454e-13
TraesCS6B03G0775600	ATP-dependent RNA helicase	2.51356	0.962931	1.32494e-13
TraesCS2D03G0129100	Ribulose bisphosphate carboxylase small chain	73.2042	317.656	1.35856e-13
TraesCS2B03G0179300	Ribulose bisphosphate carboxylase small chain	23.8121	69.3837	1.40529e-13
TraesCS6D03G0783200	Translation initiation factor IF-3	59.4738	90.3088	1.4541e-13
TraesCS6B03G0816600	50S ribosomal protein L19	99.7889	159.713	1.54763e-13
TraesCS4B03G0082500	Lipoxygenase	13.0983	6.01007	1.5564e-13
TraesCS5A03G0312900	Chaperone protein DNAj, putative	42.2121	65.2283	1.55704e-13
TraesCS7A03G0099200	Phosphoglucan, water dikinase	11.1252	18.8615	1.55704e-13
TraesCS1D03G0427900	Thylakoid lumenal 17.4 kDa protein, chloroplastic	25.0886	44.7291	1.59743e-13
TraesCS5D03G0111300	Chloroplast stem-loop-binding protein	103.059	238.003	1.77626e-13
TraesCS3D03G0506700	transmembrane protein, putative (DUF1118)	23.8427	44.2212	1.88358e-13
TraesCS5A03G0987200	Tubulin beta chain	29.1267	17.9783	1.95493e-13
TraesCS4A03G0212900	Glutathione-S-transferase	74.6145	40.1761	2.01029e-13
TraesCS7D03G1146900	Dihydroflavonol 4-reductase	32.0597	55.7728	2.09184e-13
TraesCS4D03G0815200	Respiratory burst oxidase, putative	6.39637	9.08987	2.1205e-13
TraesCS6D03G0634900	Threonine--tRNA ligase	15.6888	23.958	2.1205e-13
TraesCS6A03G0660500	50S ribosomal protein L19	98.0546	164.995	2.21374e-13
TraesCS7B03G0685900	Phosphoglucosamine mutase family protein	13.2769	23.3632	2.22013e-13
TraesCS2B03G0945000	cDNA clone:001-108-A06, full insert sequence	14.1245	24.5729	2.27399e-13
TraesCS3B03G1079400	2-C-methyl-D-erythritol 4-phosphate cytidylyltransferase	17.9582	27.7548	2.28464e-13
TraesCS2A03G0690300LC	-	3.9377	0.222901	2.30299e-13
TraesCS5D03G1060600	50S ribosomal protein L17	141.401	243.536	2.33421e-13
TraesCS7D03G1119400	Peptidylprolyl isomerase	39.8007	67.0979	2.42616e-13
TraesCS1D03G0589600	50S ribosomal protein L1	139.988	220.328	2.45418e-13
TraesCS7A03G0847000	Phosphoenolpyruvate carboxylase	9.37184	14.5809	2.58725e-13
TraesCS3D03G0739100	Ribonuclease 3	10.4252	18.5622	2.59729e-13
TraesCS3B03G0008500	Subtilisin-like protease	13.0243	4.84215	2.65043e-13
TraesCS1A03G0669200	Alpha/beta hydrolase, putative	2.2028	5.15341	2.75846e-13
TraesCS3A03G0681600	30S ribosomal protein S20	66.327	119.098	2.76275e-13
TraesCS3A03G0902200	Protein NRT1/ PTR FAMILY 5.5	3.49739	8.35259	2.79701e-13
TraesCS3B03G0627700	transmembrane protein, putative (DUF1118)	19.0892	36.3951	2.83154e-13
TraesCS1B03G0617500	Antiholin-like protein lrgB	21	38.6086	2.8476e-13
TraesCS4B03G0939700	Acid phosphatase 1	42.1522	17.7849	2.94647e-13
TraesCS5D03G1065800	SCAR family protein	10.5012	13.9041	3.16382e-13
TraesCS5B03G1183600	Multiple inositol polyphosphate phosphatase 1	13.2618	6.69106	3.20845e-13
TraesCS3D03G0172300	Cysteine synthase	99.6769	145.207	3.29472e-13
TraesCS7B03G1022900	Glutathione S-transferase	26.9689	15.7042	3.29472e-13
TraesCS4A03G0195900	RNA polymerase sigma factor	7.15275	14.1264	3.39327e-13
TraesCS4B03G0610800	Chaperone protein dnaJ	41.0336	75.8906	3.43451e-13
TraesCS6A03G0767400	Calcium sensing receptor, chloroplastic	35.9779	55.3052	3.52633e-13
TraesCS1A03G1023100LC	-	0.02994	10.7426	3.57551e-13
TraesCS6D03G0108100	Short-chain dehydrogenase/reductase family protein	0.546458	2.87348	3.64699e-13
TraesCS3B03G0376400	Protodermal factor 1	154.488	90.9629	3.72148e-13
TraesCS2A03G1208500	Glutamyl-tRNA(Gln) amidotransferase subunit A	28.9452	46.9267	3.7606e-13
TraesCS3A03G0714000	Malic enzyme	11.4188	16.1502	3.89385e-13
TraesCS2B03G0210000	Amine oxidase	3.12246	7.62238	4.03166e-13
TraesCS7A03G0916800	Thiamine thiazole synthase, chloroplastic	451.915	827.127	4.1925e-13
TraesCS5B03G0499000	3-ketoacyl-CoA synthase	40.382	22.3752	4.23821e-13
TraesCS1A03G0259700	Fasciclin-like arabinogalactan protein	97.5303	58.6275	4.31018e-13
TraesCS2A03G1219200	Lipoxygenase	125.572	57.0931	4.42243e-13
TraesCS1D03G0716600	Expansin	84.5925	34.8602	4.51344e-13
TraesCS2A03G0683300	Basic helix-loop-helix transcription factor	5.98181	0.452316	4.66013e-13
TraesCS1D03G0538100	Expansin protein	38.4296	20.6408	4.80368e-13
TraesCS3B03G0780100	30S ribosomal protein S20	168.777	299.851	4.80987e-13
TraesCS7A03G1091400	50S ribosomal protein L24	207.693	330.562	5.04587e-13
TraesCS1A03G0628200LC	-	100.03	164.324	5.34837e-13
TraesCS2A03G0852000	Phosphoglycolate phosphatase	7.15618	15.0844	5.34837e-13
TraesCS6A03G0852700	Inorganic pyrophosphatase	85.5024	125.542	5.50463e-13
TraesCS6D03G0465200	Photosynthetic NDH subcomplex L 2	11.8231	24.7353	5.50463e-13
TraesCS1D03G0043100LC	-	26.6852	3.40921	5.54924e-13
TraesCS2A03G0661000	Lectin protein kinase family protein	11.8608	0.739132	5.87103e-13
TraesCS3A03G0618600LC	-	185.428	288.991	5.99204e-13
TraesCS5A03G0222200	Solute carrier family 40 protein	21.6351	33.2143	5.99781e-13
TraesCS5B03G1181100	SCAR family protein	10.3624	4.26266	6.33162e-13
TraesCS5A03G1193900	Peptide transporter	3.00281	7.03033	6.41586e-13
TraesCS2B03G1174500	Haloacid dehalogenase-like hydrolase domain-containing protein	6.95099	0.286466	6.59494e-13
TraesCS5B03G1149300	RNA-binding family protein	21.6428	7.8774	6.80627e-13
TraesCS4A03G1133700	60 kDa chaperonin	125.506	208.723	6.91034e-13
TraesCS6B03G1104600	Photosystem II 10 kDa polypeptide	588.28	885.377	6.95914e-13
TraesCS2B03G1322200	Glutamine synthetase	136.199	236.51	7.00856e-13
TraesCS5B03G0704500	NAD(P)-binding Rossmann-fold superfamily protein	20.2626	33.1378	7.17882e-13
TraesCS7B03G1127300	Aldehyde oxidase, putative	5.70322	2.86037	7.31813e-13
TraesCS2B03G0580900	Oxygen-evolving enhancer protein 3-2, chloroplastic	567.346	847.054	7.37123e-13
TraesCS1A03G0534000	Protein curvature thylakoid chloroplastic-like	32.6255	66.2834	7.48109e-13
TraesCS6D03G0524500	Cryptochrome	3.7898	7.43054	7.54803e-13
TraesCS7A03G0444600	Glutathione S-transferase	37.739	58.939	7.55468e-13
TraesCS3B03G0786000	50S ribosomal protein L13	222.908	352.313	7.72626e-13
TraesCS6A03G0661700LC	-	218.076	143.076	8.01425e-13
TraesCS5D03G0627300	Beta-glucosidase	90.1034	56.5776	8.13946e-13
TraesCS6A03G0357400	Fatty acid hydroxylase superfamily	26.3973	11.6008	8.34867e-13
TraesCS5B03G1166800	Mg-protoporphyrin IX chelatase	11.7114	19.2777	8.39872e-13
TraesCS5B03G1006500	Cytochrome b6-f complex subunit 7	127.459	198.292	8.62337e-13
TraesCS4B03G0504400	30S ribosomal protein S1	137.318	210.306	8.65215e-13
TraesCS5A03G0286500	Fructose-bisphosphate aldolase	110.133	242.202	8.7065e-13
TraesCS1B03G0541300	Chloroplast inner envelope protein, putative, expressed	23.2165	33.9544	8.79532e-13
TraesCS4B03G0980800	O-methyltransferase-like protein	136.427	46.2809	8.80742e-13
TraesCS5A03G1247300	Tubulin beta chain	45.7515	26.0018	8.97685e-13
TraesCS3A03G0069400	O-methyltransferase	29.1308	7.69558	9.65398e-13
TraesCS4D03G0759900	ATP phosphoribosyltransferase	24.6766	37.8255	9.78433e-13
TraesCS6A03G0278700	Zinc finger protein CONSTANS-LIKE 2	31.0154	41.2298	1.03295e-12
TraesCS5B03G1145100LC	-	0	4.76353	1.05637e-12
TraesCS3D03G0433200	Protein translocase subunit SecA	4.81408	7.59542	1.08375e-12
TraesCS6A03G0056000	Chloroplast stem-loop binding protein	11.9504	24.6279	1.09551e-12
TraesCS2D03G0260200	Superoxide dismutase [Cu-Zn]	243.655	165.083	1.09688e-12
TraesCS2B03G0655300	Tetratricopeptide repeat protein 1	19.6132	32.9492	1.10179e-12
TraesCS3A03G0089600	Nuclease S1	54.9201	86.0888	1.10923e-12
TraesCS4B03G0481800	Photosystem II Psb27 protein	62.5798	103.568	1.11888e-12
TraesCS1D03G0266200	6-phosphofructo-2-kinase/fructose-2, 6-bisphosphatase	5.78109	10.1254	1.14006e-12
TraesCS5B03G0686100	Serine carboxypeptidase family protein, expressed	3.53675	1.69732	1.17074e-12
TraesCS7D03G0868400	Ras-related protein, expressed	50.8087	33.2052	1.19172e-12
TraesCS5D03G1021500	F-box family protein	4.58459	0.90896	1.23141e-12
TraesCS2D03G0320000	Carboxyl methyltransferase	3.0144	8.47451	1.23378e-12
TraesCS2B03G0106500	dimethylallyl, adenosine tRNA methylthiotransferase	141.957	232.491	1.2424e-12
TraesCS5B03G0480800	Purple acid phosphatase	1.84986	3.16538	1.25352e-12
TraesCS5D03G0914700	HTH-type transcriptional regulator	2.27871	7.11047	1.27592e-12
TraesCS4A03G0659800	4-hydroxy-3-methylbut-2-enyl diphosphate reductase	45.2604	73.8505	1.28819e-12
TraesCS5B03G0036500	Fatty acid 2-hydroxylase	15.7813	9.1319	1.28819e-12
TraesCS5D03G0116600	Bidirectional sugar transporter SWEET	42.1474	22.068	1.28819e-12
TraesCS2D03G0482300	Protein DETOXIFICATION	1.34739	0.273624	1.29935e-12
TraesCS1D03G0692500	TBC1 domain family member 8B	4.01689	2.2631	1.32894e-12
TraesCS7B03G0691400	GDSL esterase/lipase	16.2717	6.3508	1.33339e-12
TraesCS7A03G0149100	1-aminocyclopropane-1-carboxylate synthase	5.3678	9.34829	1.34006e-12
TraesCS5B03G0146300	Auxin-responsive protein	235.423	174.925	1.38942e-12
TraesCS4B03G0021200	Aldo-keto reductase, putative	15.8964	24.2957	1.41113e-12
TraesCS7D03G0355500	Sentrin-specific protease	1.23236	3.87264	1.44253e-12
TraesCS7A03G0020800	Acid invertase 1	112.463	57.786	1.45599e-12
TraesCS1B03G0644100	Proline dehydrogenase	33.8158	58.8398	1.46986e-12
TraesCS2A03G0665100	Plant calmodulin-binding-like protein	15.1806	0.915481	1.48997e-12
TraesCS2B03G0370500	Glutamate synthase, putative	56.2532	99.3051	1.50618e-12
TraesCS7D03G1299700	Disease resistance protein (NBS-LRR class) family	55.4125	38.7392	1.53148e-12
TraesCS5D03G1152700	Carotenoid isomerase	3.60603	7.74421	1.54504e-12
TraesCS2B03G0142700	2-oxoglutarate (2OG) and Fe(II)-dependent oxygenase superfamily protein, putative	39.4289	21.7755	1.57322e-12
TraesCS6B03G0729400	Acetolactate synthase small subunit	13.7596	21.0189	1.59405e-12
TraesCS4B03G0887400	Zinc finger protein, putative	2.62379	8.09959	1.6057e-12
TraesCS2D03G0248000	GTPase obg	22.6715	36.7157	1.67058e-12
TraesCS2D03G0485100	ATP synthase gamma chain	29.814	48.4139	1.69445e-12
TraesCS5B03G1172900	50S ribosomal protein L17	139.919	249.821	1.69445e-12
TraesCS5A03G1299400	Kinase family protein	3.12043	8.66822	1.72489e-12
TraesCS7B03G0946600	Peroxidase	2.66427	0.714405	1.78692e-12

## Sheet: Tab_6_Rht-D1b_GA_vs_idd5_GA
Gene ID	Putative function	Rht-D1b_GA_mean_TPM	idd5_GA_mean_TPM	Padj
TraesCS2B03G0528500	Zinc finger protein-like protein	14.2528	63.3034	4.76009e-193
TraesCS4A03G0827800	Sec14p-like phosphatidylinositol transfer family protein	0.040195	118.875	3.32894e-122
TraesCS5D03G0289300	SGF29 tudor-like domain-containing protein	5.26055	36.2997	4.89856e-120
TraesCS4A03G0828300	Sec14p-like phosphatidylinositol transfer family protein	0.228673	28.3897	1.53349e-101
TraesCS6D03G0153900	3-isopropylmalate dehydratase large subunit	92.8652	32.3786	3.5269e-90
TraesCS4D03G0344300	Erlin-2	0.485765	6.77374	5.08768e-89
TraesCS2B03G0388800	Transmembrane protein 115	28.9388	5.37827	5.1133e-82
TraesCS2B03G0108200	Actin-related protein 4A	0.911023	19.3413	3.18345e-79
TraesCS2A03G0661400LC	-	2.83242	0.112165	6.44334e-70
TraesCS4D03G0349900	Embryo defective 2765	4.91463	1.1376	3.13069e-64
TraesCS4A03G0825100	Nascent polypeptide-associated complex subunit beta	0.0701921	48.5276	2.48098e-61
TraesCS2A03G0676400	MORC family CW-type zinc finger protein 4	3.38644	0.179329	2.50239e-58
TraesCS2A03G0659500	DUF1005 family protein	7.53602	0.293684	5.39061e-52
TraesCS4A03G0827700	Transferase, transferring glycosyl groups	0.10856	35.6897	3.81664e-48
TraesCS2A03G0664700	Hydroxyproline-rich glycoprotein-like	7.56244	0.445823	4.37311e-48
TraesCS2A03G0687400	Peptidylprolyl isomerase	5.58906	0.321429	7.68741e-48
TraesCS5D03G0290800	AP-2 complex subunit sigma	19.0796	1.90432	1.07878e-47
TraesCS5D03G0137500	Protoporphyrinogen oxidase	19.7323	61.4756	1.90209e-45
TraesCS2A03G0681600	Protein PRD1	1.35135	0.0755772	4.83624e-44
TraesCS2A03G0666200LC	-	8.77796	0.379584	7.71633e-42
TraesCS2A03G0680300	dCTP pyrophosphatase 1	11.1373	0.51585	3.40962e-40
TraesCS2A03G0665600	Protein root UVB sensitive 3	4.85385	0.0911305	5.85648e-40
TraesCS4D03G0261400LC	-	3.03846	22.213	5.85648e-40
TraesCS2A03G0676600	Cysteine proteinase	109.114	9.28639	8.41806e-40
TraesCS2A03G0686600	Phospholipid-transporting ATPase	2.63903	0.146559	7.71796e-39
TraesCS6D03G0231200	F-box family protein	0.183285	4.96474	6.72339e-38
TraesCS6D03G0122900LC	-	51.2114	0.307699	6.67113e-37
TraesCS3A03G0104700LC	-	8.31437	0.299173	2.02556e-36
TraesCS4D03G0460300	WD-repeat protein, putative	2.97689	0.122217	2.49428e-35
TraesCS5D03G0260300	Auxin-binding protein	10.8916	0.103221	1.12072e-34
TraesCS2A03G0660500	Amino acid permease	5.45554	0.27041	2.38763e-32
TraesCS5D03G0087100LC	-	16.6117	0.451474	6.17257e-31
TraesCS2A03G0682200	Mis18-binding protein 1	2.59372	0.123518	6.5659e-31
TraesCS2A03G0662400LC	-	21.2754	1.15053	2.46873e-30
TraesCS5B03G1100600	Histone H1	0.089534	12.9274	6.40548e-30
TraesCS4D03G0088000	RING/U-box superfamily protein	3.37188	0.260697	2.6131e-29
TraesCS2A03G0677700	RNA-binding family protein	7.49551	0.415445	2.88902e-29
TraesCS2A03G0677500	zein-binding protein (Protein of unknown function, DUF593)	2.75116	0.118726	5.04658e-29
TraesCS2D03G0313100	2,3,4,5-tetrahydropyridine-2,6-dicarboxylate N-acetyltransferase	53.6934	21.604	7.98855e-29
TraesCS2D03G0482300	Protein DETOXIFICATION	2.67575	0.273624	2.68622e-28
TraesCS2A03G0667500	Chaperone protein ClpB	1.06509	0.0484396	8.00707e-28
TraesCS2A03G0674600	UDP-N-acetylglucosamine--N-acetylmuramyl-(Pentapeptide) pyrophosphoryl-undecaprenol N-acetylglucosamine transferase	5.64443	0.31541	1.79233e-27
TraesCS4D03G0283000LC	-	15.5842	0.02053	9.00223e-27
TraesCS2A03G0663100	Uridine kinase	0.519315	0.0523401	2.33109e-25
TraesCSU03G0053800	-	32.2482	11.1271	1.16415e-24
TraesCS2A03G0665000	Transcriptional adapter 1	3.7569	0.329923	4.46357e-24
TraesCS2A03G0687300	Pentatricopeptide repeat-containing protein	7.79639	0.558509	5.07007e-23
TraesCS2A03G0680800	Aldo/keto reductase family oxidoreductase	5.97822	0.308844	5.16943e-23
TraesCS2A03G0688700	Separase, putative	1.0383	0.0475494	6.80318e-23
TraesCS4D03G0390300	Protein SUPPRESSOR OF GENE SILENCING 3	8.50413	19.2877	7.83497e-23
TraesCS2B03G0597100	Abnormal spindle-like microcephaly-associated protein-like protein	1.38232	0.527858	4.55988e-22
TraesCS4D03G0078000LC	-	1.71061	7.20078	7.80133e-22
TraesCS4D03G0105700	myb-like protein X	18.0796	32.2223	1.29022e-21
TraesCS4D03G0227200LC	-	0	13.5632	2.32021e-21
TraesCS2A03G0679100	Protein phosphatase 2C containing protein	3.77411	0.214431	2.27488e-20
TraesCS5D03G0200700LC	-	0	34.6441	2.46886e-20
TraesCS2A03G0666500	Type 1 phosphatases regulator ypi1	5.20382	0.0926754	3.89761e-20
TraesCS4D03G0460900LC	-	6.08708	0.0184006	1.19418e-19
TraesCS4D03G0111200	FBD-associated F-box protein	5.43383	0	1.90949e-19
TraesCS4D03G0394100	Villin	2.85056	1.00874	2.06931e-19
TraesCS4D03G0286600LC	-	0	23.4841	7.61351e-18
TraesCS2A03G0679200	MAU2 chromatid cohesion factor	4.61906	0.259796	9.32512e-18
TraesCS2A03G0684200	Cysteine proteinase inhibitor	7.62134	0.175032	9.96633e-18
TraesCS2A03G0682800	Protein embryo defective 1674	2.20761	0.0653831	1.02645e-17
TraesCS2B03G0802000	NAD(P)-binding rossmann-fold protein	15.5634	8.12377	1.3314e-17
TraesCS2A03G0682300	C2H2 and C2HC zinc fingers superfamily protein	1.05402	0.030346	1.6948e-17
TraesCS2A03G0674200	Oligoribonuclease	1.70031	0.104962	1.71384e-17
TraesCS4D03G0587700	Folylpolyglutamate synthase	17.6804	0	2.6667e-17
TraesCS3B03G0248000LC	-	1.35082	4.99893	2.72946e-17
TraesCS7A03G0372200	Sentrin-specific protease	2.67671	6.28581	4.59921e-17
TraesCS5D03G0290100	Disease resistance protein (TIR-NBS-LRR class) family	4.22449	0	1.07844e-16
TraesCS2D03G0477300	WAT1-related protein	1.05116	6.16393	1.14522e-16
TraesCS4D03G0510900LC	-	0.0710698	1.35706	1.2113e-16
TraesCS2A03G0673900	Methionine-tRNA ligase, putative	11.7637	0.712982	1.36676e-16
TraesCS4D03G0429000	Kinase, putative	4.49119	1.09665	2.37985e-16
TraesCS4D03G0237000	Methyltransferase-related protein, putative	5.97156	16.0976	2.77173e-16
TraesCS2A03G0680500	Prolyl 4-hydroxylase subunit alpha-1	1.94906	0.0763666	2.78863e-16
TraesCS5B03G0274200LC	-	20.0779	3.49989	3.59361e-16
TraesCS2A03G0681200	Eukaryotic aspartyl protease family protein	1.75002	0.110055	5.61975e-16
TraesCS2A03G0662600	tRNA-dihydrouridine synthase	9.44319	0.645258	7.41898e-16
TraesCS5B03G0048700	NBS-LRR-like resistance protein	0.0990667	0.90766	1.08062e-15
TraesCS2A03G0586400	Caprin-2	0	10.7299	1.16683e-15
TraesCS4D03G0067000LC	-	13.7373	6.42688	1.41455e-15
TraesCS2A03G0685500	U11/U12 small nuclear ribonucleoprotein 48 kDa protein	1.88693	0.143009	1.58572e-15
TraesCS4D03G0461900	Isoleucine--tRNA ligase	0	2.15475	1.9264e-15
TraesCS4D03G0477800LC	-	6.25388	0	2.77073e-15
TraesCS6D03G0842100LC	-	2.90309	19.8746	6.38552e-15
TraesCS2A03G0676100	NADH dehydrogenase [ubiquinone] 1 alpha subcomplex subunit 2	75.6752	3.50514	6.80062e-15
TraesCS5D03G0273300LC	-	0	5.01996	6.80062e-15
TraesCS5D03G0307600	HAUS augmin-like complex subunit 6	1.66786	0.881255	6.83918e-15
TraesCS7D03G0355500	Sentrin-specific protease	1.02282	3.87264	7.25885e-15
TraesCS2B03G0108400	Beta-glucosidase	0.656991	3.22248	7.51789e-15
TraesCS5D03G0208000	Pyrophosphate--fructose 6-phosphate 1-phosphotransferase subunit alpha	0.11544	0.565978	9.75386e-15
TraesCS4D03G0084900LC	-	0	11.3042	1.15088e-14
TraesCS5D03G1021500	F-box family protein	5.38427	0.90896	1.18749e-14
TraesCS4D03G0085000LC	-	0	15.4515	1.23244e-14
TraesCS2A03G0690300LC	-	4.79667	0.222901	1.55963e-14
TraesCS2A03G0665100	Plant calmodulin-binding-like protein	18.8131	0.915481	2.09676e-14
TraesCS2A03G0539900	Tetratricopeptide repeat (TPR)-like superfamily protein	0	7.7856	2.76113e-14
TraesCS7A03G1292000	Basic-leucine zipper (bZIP) transcription factor family protein	1.30438	10.2077	3.81533e-14
TraesCS2D03G0561000LC	-	0.0690781	1.93135	5.78551e-14
TraesCS2A03G0675500	RNA binding family protein, putative	3.69393	0.197756	6.60674e-14
TraesCS5D03G1016800	Vesicle-associated membrane protein, putative	48.5609	70.355	7.88892e-14
TraesCS4A03G1245200	Protein SUPPRESSOR OF GENE SILENCING 3	0	4.32479	9.24219e-14
TraesCS6D03G0070100	Mitochondrial transcription termination factor-like	0.0102769	4.94265	9.41851e-14
TraesCS2A03G0675800	Chaperone protein dnaJ	24.8166	1.12268	9.4333e-14
TraesCS2A03G0677900	tRNA (Adenine-N(1)-)-methyltransferase catalytic subunit trmt61a	3.16853	0.183383	1.14114e-13
TraesCS4B03G0572400LC	-	0.043759	1.45963	1.45134e-13
TraesCS4D03G0343700LC	-	0	0.899592	2.00725e-13
TraesCS7B03G0169200	Sentrin-specific protease	0.0359339	2.27917	2.33451e-13
TraesCS2A03G0685600	Dead box ATP-dependent RNA helicase, putative	4.00736	0.189722	2.9382e-13
TraesCSU03G0493000	-	0	6.31063	3.05629e-13
TraesCS5B03G0022700	chitin synthase, putative (DUF1218)	0.0141151	2.98107	3.23321e-13
TraesCS5D03G0268900LC	-	0	3.26541	3.27084e-13
TraesCS2B03G1473100	Ankyrin repeat protein-like	0.0755022	0.690547	3.49643e-13
TraesCS2A03G0667000	Metal tolerance protein C4	19.771	0.889097	4.68088e-13
TraesCS2D03G0408000	ZCW7	0.374305	1.96927	7.50788e-13
TraesCS2A03G0661000	Lectin protein kinase family protein	11.9466	0.739132	1.02003e-12
TraesCS2A03G0665300	WRKY transcription factor	5.0312	0.288416	1.28731e-12
TraesCS2A03G0683500	Kinesin-like protein	2.93978	0.197882	1.59714e-12
TraesCS4D03G0608400LC	-	0	5.07078	3.04153e-12
TraesCS2A03G0660800	Non-specific serine/threonine protein kinase	7.97407	0.399499	3.18931e-12
TraesCS2A03G0948500	Histone H4	0.324748	6.68707	4.3227e-12
TraesCS2B03G1174500	Haloacid dehalogenase-like hydrolase domain-containing protein	6.65053	0.286466	4.32433e-12
TraesCS7D03G0974300	Zinc transporter	0.0601028	2.80992	4.88476e-12
TraesCS2A03G0667700LC	-	3.37543	0.138154	5.06403e-12
TraesCS2A03G0678600	Carboxypeptidase	5.20358	0.359362	9.55926e-12
TraesCS4D03G0293100	Ribonucleases P/MRP protein subunit POP1	0.67868	1.5987	1.09597e-11
TraesCS5D03G0269500	Heptahelical transmembrane protein 4	0.63834	3.46691	1.22743e-11
TraesCS4A03G0827600	Basic blue protein	0	3.97376	1.31741e-11
TraesCS2A03G0675100LC	-	31.1826	1.3406	1.43052e-11
TraesCS6D03G0152900	NBS-LRR-like resistance protein	2.28664	0.721425	1.45064e-11
TraesCS7D03G0868600LC	-	0	5.20636	2.11573e-11
TraesCS7B03G1275100	Disease resistance protein (NBS-LRR class) family	22.3025	12.4127	2.16483e-11
TraesCS2A03G0673000	Core-2/I-branching beta-1,6-N-acetylglucosaminyltransferase family protein, putative	1.84182	0.118864	2.34156e-11
TraesCS2A03G0683300	Basic helix-loop-helix transcription factor	5.37905	0.452316	3.6758e-11
TraesCS5D03G0067200LC	-	0	8.35144	3.6758e-11
TraesCS6D03G0725300	zinc/iron-chelating domain protein	9.44542	3.06439	4.24204e-11
TraesCS2A03G0660900	Proline transporter	16.3759	1.0435	4.56879e-11
TraesCS4D03G0608300LC	-	0.0392926	8.19078	4.87771e-11
TraesCS2D03G1175600	Anthocyanin 5-aromatic acyltransferase	1.52662	4.63521	5.91119e-11
TraesCS4D03G0493700LC	-	4.12364	0	5.91119e-11
TraesCS6D03G0214700	Terpene cyclase/mutase family member	3.54933	5.5281	8.02381e-11
TraesCS3B03G1402600	Phospholipase A1	23.4244	10.9068	8.60541e-11
TraesCS2A03G0675400	Preprotein translocase subunit SECE1	18.0531	1.3065	8.94078e-11
TraesCS1A03G1082100	Nucleoside diphosphate kinase	42.9604	79.9034	9.47647e-11
TraesCS2A03G0668600	LOB domain-containing protein	6.63028	0.240493	9.76177e-11
TraesCS2A03G0661300	flocculation protein	8.76317	0.323551	9.92153e-11
TraesCS2A03G0663900	CASP-like protein	75.0719	3.70579	1.09866e-10
TraesCS3B03G1354100	Germin-like protein 1-1	116.847	75.8898	1.15257e-10
TraesCS5D03G0000800LC	-	0	0.42972	1.60798e-10
TraesCS5A03G0887300	Thioesterase family protein	23.7062	5.33521	1.68013e-10
TraesCS3B03G0675700	Exostosin family protein	2.21237	4.5525	1.71189e-10
TraesCS5D03G1105500LC	-	53.6361	78.1474	1.80302e-10
TraesCS4D03G0078100LC	-	1.90655	7.46185	1.93001e-10
TraesCS5A03G0573700	Cytochrome c oxidase copper chaperone	2.57275	10.6946	2.43633e-10
TraesCS7D03G1224200	F-box protein PP2	0	2.48087	2.92387e-10
TraesCS7B03G0074600	F-box family protein-like	0.409154	6.11871	2.93836e-10
TraesCS5B03G0022600	1,3-beta-glucan synthase component (DUF1218)	0	3.60405	2.99774e-10
TraesCS5B03G0022000	Dihydrolipoamide acetyltransferase component of pyruvate dehydrogenase complex	0	0.663266	3.66023e-10
TraesCS2D03G1266500	F-box family protein	0.380352	2.26897	3.9055e-10
TraesCS3A03G1104800LC	-	0.141957	2.39802	4.49801e-10
TraesCS1A03G0247600	Coiled-coil domain-containing protein scd2	9.90427	17.474	4.52801e-10
TraesCS5B03G1114300	Catalase-peroxidase	0	1.15941	6.57648e-10
TraesCS7A03G0670800LC	-	0	4.83375	7.08111e-10
TraesCS2A03G0690100LC	-	0.953654	0.0422664	8.53568e-10
TraesCS2A03G0976800	Prolyl endopeptidase	1.29907	7.41576	9.60341e-10
TraesCS5B03G0020200	Protein PLANT CADMIUM RESISTANCE 2	0.0774908	3.79866	9.931e-10
TraesCS4B03G0939000LC	-	23.3991	13.8639	1.02316e-09
TraesCS4A03G0828000	Sec14p-like phosphatidylinositol transfer family protein	0	1.53334	1.26112e-09
TraesCS6A03G0827600	50S ribosomal protein L29	230.713	570.975	1.4191e-09
TraesCS5A03G1022700	Lipid transfer protein	0	4.5951	1.77758e-09
TraesCS4D03G0241100LC	-	4.08238	0	2.35304e-09
TraesCS4D03G0510700LC	-	0.324493	3.06885	2.51774e-09
TraesCS2A03G0667300	Protein CLEC16A-like protein	2.23754	0.113835	2.52366e-09
TraesCS5A03G1000400	Zinc finger protein, putative	0	4.32546	2.54412e-09
TraesCS5A03G1024800	5'-3' exoribonuclease, putative, expressed	3.40563	4.84498	2.69255e-09
TraesCS1B03G0486500	Glutamate dehydrogenase	0	1.74936	3.06704e-09
TraesCS5D03G0141500	B3 domain-containing protein	0	2.23645	3.11809e-09
TraesCS3A03G1009900	MADS-box transcription factor	1.52029	0	3.13923e-09
TraesCS4D03G0204500LC	-	0	1.87213	5.11247e-09
TraesCS2A03G0684300LC	-	5.36167	0.330482	7.72007e-09
TraesCS4D03G0078600LC	-	0	2.82704	8.50993e-09
TraesCS3B03G1025000	Kinase family protein	46.9307	67.9349	9.30064e-09
TraesCS4D03G0362800LC	-	0	2.90807	9.56084e-09
TraesCS2B03G0858600	NBS-LRR class disease resistance protein	2.50285	0.467547	1.16613e-08
TraesCS2B03G0815600LC	-	0	4.7954	1.16773e-08
TraesCS4D03G0296500	Ankyrin repeat family protein	0	4.8153	1.16903e-08
TraesCS6D03G0226800LC	-	0	1.36769	1.33083e-08
TraesCS5D03G0283200LC	-	2.50672	0	1.3587e-08
TraesCS6D03G0135600LC	-	1.04898	4.85858	1.41641e-08
TraesCS5D03G0284200LC	-	3.84998	0	1.53254e-08
TraesCS6B03G0325500	Calreticulin/calnexin	71.7568	89.5712	2.10505e-08
TraesCS5B03G1218400LC	-	6.66481	1.64448	2.12724e-08
TraesCS5B03G0314000	Chaperone protein DNAj, putative	38.4922	55.6517	2.5844e-08
TraesCS7D03G0093900	O-methyltransferase	22.5914	10.3306	2.86282e-08
TraesCS6B03G0775600	ATP-dependent RNA helicase	2.12965	0.962931	3.01441e-08
TraesCS5D03G0494600	Alcohol dehydrogenase, putative	27.6133	13.9845	3.09634e-08
TraesCS2A03G1219200	Lipoxygenase	107.661	57.0931	3.68993e-08
TraesCS5D03G0067300LC	-	0	3.78145	3.95508e-08
TraesCS6D03G0069900	Mitochondrial transcription termination factor-like	0	0.859228	4.46776e-08
TraesCS4A03G0826900	F-box and associated interaction domains-containing protein	0	2.21584	4.90913e-08
TraesCS7D03G1225600	F-box protein PP2	2.01946	13.9483	4.94186e-08
TraesCS2A03G0661500	Glycogen synthase	17.972	1.23715	5.68278e-08
TraesCS6D03G0735800LC	-	0	0.761637	5.68278e-08
TraesCS4A03G0827500	Basic blue protein, putative	0	1.23586	6.02627e-08
TraesCS5D03G0506000LC	-	5.66227	12.7796	6.1127e-08
TraesCS5B03G0023200	fiber (DUF1218)	0.0157393	2.08207	6.36607e-08
TraesCS1B03G0321400	60S ribosomal protein L28	6.44035	13.8686	6.4358e-08
TraesCS4D03G0241200LC	-	3.84243	0	7.97384e-08
TraesCS3B03G0164500LC	-	5.75078	3.23629	9.02722e-08
TraesCS6D03G0783200	Translation initiation factor IF-3	63.2541	90.3088	9.41185e-08
TraesCS2A03G0680900	Importin-like protein	7.36352	0.311814	1.09355e-07
TraesCS7A03G0670700LC	-	0	3.64669	1.16416e-07
TraesCS3A03G0860100	Protein phosphatase 2C	18.4822	10.0468	1.20479e-07
TraesCS4D03G0729300LC	-	2.21125	0	1.27479e-07
TraesCS5D03G0267200LC	-	3.66822	0	1.27488e-07
TraesCS3A03G1166500	Cellulose synthase-like protein	3.24337	6.40237	1.30468e-07
TraesCS3B03G1407400	Protein DETOXIFICATION	5.96679	8.44859	1.52377e-07
TraesCS7A03G0621400LC	-	6.95713	13.336	1.54501e-07
TraesCS6D03G0171500LC	-	0.93676	0	1.57133e-07
TraesCS1A03G0172900LC	-	0.380329	2.34226	1.63906e-07
TraesCS2A03G0727500	Acetyl-coenzyme A synthetase	10.1979	7.87107	1.69631e-07
TraesCS5D03G0162000LC	-	2.45102	8.63732	1.73398e-07
TraesCS7B03G0462400	Methionine aminopeptidase	1.11479	3.24678	1.78719e-07
TraesCS7B03G0512700	Translation initiation factor IF-2	18.8969	24.2487	1.84886e-07
TraesCS3B03G0861100	Protein PLASTID TRANSCRIPTIONALLY ACTIVE 12	9.11687	13.0433	1.87493e-07
TraesCS5D03G0800200	Histone H4	275.343	188.698	1.97246e-07
TraesCS2A03G0684000	Tetratricopeptide repeat (TPR)-containing protein	14.7032	0.822231	1.98974e-07
TraesCS4B03G0069800	Nuclease domain-containing protein 1	73.0511	88.39	1.98974e-07
TraesCS5D03G0077800	5-methyltetrahydropteroyltriglutamate--homocysteine methyltransferase	324.021	407.546	1.98974e-07
TraesCS5D03G0049800LC	-	5.13342	14.8871	1.99128e-07
TraesCS5D03G0336600	Late embryogenesis abundant (LEA) hydroxyproline-rich glycoprotein family	9.19077	4.64508	2.13624e-07
TraesCS4A03G0204700	UDP-glucuronate decarboxylase protein 6	137.078	168.147	2.29351e-07
TraesCS5B03G0330000	Dynamin family protein, putative, expressed	1.05946	2.02674	2.34187e-07
TraesCS4A03G0826100	FBD-associated F-box protein	0	0.820654	2.35747e-07
TraesCS3B03G0844800	Chaperone DnaK	14.4178	9.37805	2.36687e-07
TraesCS6D03G0563400	S-adenosylmethionine synthase	79.2169	98.6826	2.49475e-07
TraesCS2A03G0989600	Serine carboxypeptidase family protein, expressed	2.27041	1.24586	2.5239e-07
TraesCS6D03G0215300LC	-	0	3.29699	2.63747e-07
TraesCS3D03G0637500LC	-	0.00751109	1.0988	2.75148e-07
TraesCS4D03G0048900	Nuclease domain-containing protein 1	80.4352	101.903	2.99254e-07
TraesCS3D03G0455200	CRS2-associated factor 1, chloroplastic	9.76238	14.3384	3.44087e-07
TraesCS6A03G0916300	Leucine aminopeptidase, putative	58.5001	77.651	3.44087e-07
TraesCS5B03G0506000	Chloroplastic group IIA intron splicing facilitator CRS1, chloroplastic	9.44651	15.5057	3.69037e-07
TraesCS6B03G0968700	Presequence protease, mitochondrial	18.1957	23.8311	3.72181e-07
TraesCS5B03G1116500	homolog of asparagine-linked glycosylation 12	0	0.718123	3.75603e-07
TraesCS2A03G0674900	Protein kinase family protein	10.8324	0.494116	3.87401e-07
TraesCS1B03G0249300	DNA-directed RNA polymerase III subunit RPC3	1.12167	3.26883	3.89334e-07
TraesCS5D03G0329900LC	-	4.09813	1.44416	4.03938e-07
TraesCS4D03G0079000LC	-	0	3.18026	4.18155e-07
TraesCS3B03G0168400	Low-temperature-induced 65 kDa-like protein	0.607615	1.95484	4.20729e-07
TraesCS4D03G0204400LC	-	0.0046578	0.478776	4.24282e-07
TraesCS5A03G0573800	26S proteasome non-ATPase regulatory subunit 9	2.83445	8.16027	4.24282e-07
TraesCSU03G0074400	-	3.02862	0.351888	4.34608e-07
TraesCS4D03G0493600LC	-	10.132	2.48955	5.16346e-07
TraesCS6D03G0135500LC	-	1.04261	4.6451	5.67131e-07
TraesCS5B03G1321900	folate transporter 1	0	0.646821	5.9978e-07
TraesCS2B03G0312500	Peroxiredoxin	18.0981	10.3036	6.16925e-07
TraesCS6B03G0743300	Leucine-rich repeat protein kinase family protein	60.4689	41.7963	6.17531e-07
TraesCS7D03G1225700	Basic-leucine zipper (bZIP) transcription factor family protein	3.46902	9.33637	6.52807e-07
TraesCS4D03G0078500LC	-	0	4.51102	6.56274e-07
TraesCS4D03G0133000	RING/U-box superfamily protein	0.735472	2.51592	8.17424e-07
TraesCS4B03G0485400LC	-	1.7677	9.73893	8.3598e-07
TraesCS5D03G0196800LC	-	0.790373	4.19333	8.45504e-07
TraesCS7A03G1288900	BZIP transcription factor	0	2.94413	9.03135e-07
TraesCS5B03G0932300LC	-	0.172006	1.00087	9.18365e-07
TraesCS2A03G0669900LC	-	1.43971	0.0608149	9.26582e-07
TraesCS3A03G0189000	Disease resistance protein RPM1	34.3541	23.7715	1.00953e-06
TraesCS2A03G0678400	50S ribosomal protein L27	2.54876	0.14252	1.02201e-06
TraesCS3A03G0018000	Disease resistance protein (NBS-LRR class) family	5.15053	3.07867	1.04255e-06
TraesCS5D03G0364700	Non-specific lipid-transfer protein	1203.27	778.039	1.25421e-06
TraesCS5D03G0330300	SAP domain containing protein, expressed	3.07088	4.44897	1.4042e-06
TraesCS2A03G0685800	U-box domain-containing protein	0.810594	0.00774021	1.41695e-06
TraesCS3A03G1189400	HPr kinase/phosphorylase	0.396882	7.74519	1.46905e-06
TraesCS2A03G0876400LC	-	2.16711	0.241453	1.50221e-06
TraesCS5B03G0831900	Synaptotagmin-2	24.9807	31.7065	1.59987e-06
TraesCS5B03G0535300LC	-	1.20787	0.422783	1.60949e-06
TraesCS2A03G0685200	40S ribosomal protein S8	359.644	17.8833	1.6705e-06
TraesCS2A03G0662300LC	-	2.99506	0.0801398	1.69008e-06
TraesCS3A03G0986600	Amino acid-ligase	4.1351	9.62225	1.91996e-06
TraesCS3A03G0649600	Plastid transcriptionally active protein	8.39841	13.088	1.9214e-06
TraesCS2A03G0421300	Exostosin family protein-like protein	2.37415	1.03798	1.94685e-06
TraesCS4D03G0361200LC	-	0	5.0811	1.94685e-06
TraesCS5D03G0221700	Adenylate cyclase	1.8491	0	1.94733e-06
TraesCS3A03G1174300	Protein DETOXIFICATION	0.79894	1.44395	2.05465e-06
TraesCS2A03G0669600LC	-	1.06626	0.0131017	2.35951e-06
TraesCS7A03G0685300	Translation initiation factor IF-2	18.9097	26.5544	2.50153e-06
TraesCS2D03G0675900	ATP synthase subunit d, mitochondrial	104.794	136.628	2.56471e-06
TraesCS2A03G0690000LC	-	2.76881	0.119804	2.62404e-06
TraesCS6A03G0730200LC	-	62.5356	41.6642	2.75484e-06
TraesCS6A03G0600000	Bidirectional sugar transporter SWEET	73.2504	51.8102	2.78733e-06
TraesCS4D03G0078800LC	-	0	0.901603	2.80311e-06
TraesCS3D03G0710000	Cytochrome P450	2.27881	0.91046	2.82527e-06
TraesCS5D03G1104400	TELO2-interacting protein 1	35.4006	17.7902	2.82527e-06
TraesCS1D03G0611300	Cytochrome P450 family protein	3.29871	1.3056	2.89215e-06
TraesCS3B03G0208500	Membrane protein insertase YidC	64.2588	87.0257	3.12364e-06
TraesCS4D03G0263100	PRA1 family protein	33.2374	49.5114	3.12864e-06
TraesCS5B03G1258000LC	-	0	1.68512	3.23151e-06
TraesCS5A03G1022800	Non-specific lipid-transfer protein-like protein	8.73405	14.2403	3.28541e-06
TraesCS6D03G0329200	Inositol-1-monophosphatase family protein	9.46193	13.6309	3.28541e-06
TraesCS7D03G0974200	Zinc-transporting ATPase	0.512228	1.36959	3.30536e-06
TraesCS5D03G0317800	Chaperone protein DNAj, putative	38.0789	55.9041	3.81298e-06
TraesCSU03G0055900	-	3.59785	0.969811	3.85219e-06
TraesCS6A03G0215400	Major capsid protein L1	0	4.52792	3.98159e-06
TraesCS3D03G0195100	Nucleotide/sugar transporter family protein	22.64	28.5307	4.05792e-06
TraesCS4A03G0907800	Bifunctional polymyxin resistance protein ArnA	33.6529	16.2361	4.22383e-06
TraesCS7D03G0194700	Fatty acyl-CoA reductase	0.527171	1.15172	4.4068e-06
TraesCS4A03G1030400LC	-	1.76857	3.64666	4.6718e-06
TraesCS4B03G0010400	Receptor-like protein kinase	2.36613	4.99204	4.69953e-06
TraesCS5B03G1224700	ATP-dependent RNA helicase	42.5938	56.7348	4.93588e-06
TraesCS1D03G0577900	RNA binding protein	29.0415	37.0364	4.95879e-06
TraesCS1D03G0251500	Disulfide-isomerase	82.893	106.996	5.11145e-06
TraesCS4A03G0906500LC	-	98.969	138.447	5.19566e-06
TraesCS2B03G1043700	Pentatricopeptide repeat-containing protein	28.6721	40.5131	5.24521e-06
TraesCS4D03G0825600	Acid phosphatase 1	18.8459	31.803	5.51162e-06
TraesCS3D03G0385300	MFS18 protein	723.323	562.414	5.6846e-06
TraesCS5B03G1215400	Transcription termination/antitermination protein NusG	24.3666	40.6434	5.92648e-06
TraesCS2A03G0008000	Fatty acid hydroxylase superfamily protein	3.07182	5.92876	5.94795e-06
TraesCS2D03G0052100	Glutamyl-tRNA (Gln) amidotransferase subunit A	0.11643	0.976201	6.07898e-06
TraesCS5D03G0365400	WRKY transcription factor	4.32319	0.874199	6.55748e-06
TraesCS5D03G0082200	Senescence/dehydration-associated-like protein	8.7856	1.54592	6.59202e-06
TraesCS4D03G0709500LC	-	3.24284	0	6.80285e-06
TraesCS4D03G0492800	Glutathione-S-transferase	1.17517	0	7.08199e-06
TraesCS4B03G0343200	Alpha-1,4-glucan-protein synthase [UDP-forming]	207.613	244.839	7.48129e-06
TraesCS5D03G1199700	Protein TolB	27.2029	6.2915	7.50492e-06
TraesCS2A03G1360200	transmembrane protein, putative (DUF594)	3.4062	0.67745	7.52554e-06
TraesCS7B03G0547200	Superoxide dismutase [Cu-Zn]	100.109	74.2869	7.68874e-06
TraesCS2B03G0752500	Basic helix-loop-helix (BHLH) Transcription Factor	1.10682	0.26196	7.93832e-06
TraesCS7D03G0080900	Acid phosphatase 1	46.4283	24.0663	8.04851e-06
TraesCS5B03G1060800	Purine permease-like protein	0.253072	1.1472	8.49795e-06
TraesCS6D03G0219000LC	-	1.34245	0	8.52967e-06
TraesCS7D03G0686800	Superoxide dismutase [Cu-Zn]	101.315	76.994	8.54876e-06
TraesCS4D03G0004600	Phosphate transporter	23.3342	31.5088	8.6117e-06
TraesCS2D03G0172000LC	-	1.59081	0	8.71025e-06
TraesCS4A03G0495400	Clathrin heavy chain	44.5419	52.7727	8.8692e-06
TraesCS5D03G0282200LC	-	2.98338	10.2089	8.92597e-06
TraesCS5B03G0035900	Thaumatin-like protein	260.512	125.577	9.14113e-06
TraesCS2B03G0811200LC	-	0	1.15382	9.35187e-06
TraesCS5B03G0898900LC	-	5.99591	1.40822	9.35187e-06
TraesCS4D03G0510800LC	-	0.104186	1.91001	9.51879e-06
TraesCS7A03G1289000	F-box family protein, putative	0.384031	22.6346	9.58581e-06
TraesCS4D03G0424500LC	-	7.5858	2.4625	1.0118e-05
TraesCS5A03G0995400	Leguminosin group485 secreted peptide	0	1.05251	1.0417e-05
TraesCS4D03G0354800LC	-	0	2.23166	1.10515e-05
TraesCS1B03G0199400	Ribosome biogenesis regulatory protein-like protein	29.7615	19.0931	1.1057e-05
TraesCS6D03G0069700LC	-	0	1.79704	1.1057e-05
TraesCS5B03G0219400	70 kDa heat shock protein	76.2403	49.5162	1.1432e-05
TraesCS5D03G0077600LC	-	0.657698	2.71956	1.25315e-05
TraesCS4A03G0527700	Signal recognition particle 54 kDa protein	39.4192	54.0671	1.28547e-05
TraesCS1D03G0363700	Pentatricopeptide repeat-containing protein	10.0982	14.199	1.28938e-05
TraesCS4D03G0233600LC	-	1.98721	0	1.33892e-05
TraesCS1B03G0343800	Disulfide-isomerase	84.3912	108.33	1.34873e-05
TraesCS5B03G0226300	Succinate--CoA ligase [ADP-forming] subunit beta	65.6014	82.723	1.34971e-05
TraesCS5D03G0388200	Clathrin heavy chain	39.1544	46.4932	1.41416e-05
TraesCS5A03G0420600	Clathrin heavy chain	39.6746	48.4554	1.42272e-05
TraesCS5B03G1055600	MD-2-related lipid recognition domain-containing protein / ML domain-containing protein	24.1456	15.7244	1.43096e-05
TraesCS7A03G1289200LC	-	0.209875	9.97252	1.43096e-05
TraesCS7D03G0003200	Dirigent protein	191.825	76.0614	1.43661e-05
TraesCS7D03G0673000	Translation initiation factor IF-2	19.6898	25.0222	1.43864e-05
TraesCS7D03G0670100LC	-	0.269234	2.37084	1.48645e-05
TraesCS2A03G0666400	Ribonuclease P/MRP protein subunit POP5	1.45146	0.0947326	1.58146e-05
TraesCS5A03G0476800	TPX2 (Targeting protein for Xklp2) family protein	4.75902	6.86523	1.69564e-05
TraesCS3B03G1415600	tRNA uridine 5-carboxymethylaminomethyl modification enzyme MnmG	15.5152	20.347	1.73616e-05
TraesCS2D03G0668500LC	-	2.3568	5.00576	1.7447e-05
TraesCS2A03G1256000	Calreticulin	99.6317	118.773	1.84785e-05
TraesCS5B03G1263000	transmembrane protein, putative (DUF594)	0	0.224504	1.89724e-05
TraesCS1A03G1023100LC	-	26.3507	10.7426	1.92126e-05
TraesCS2A03G0660700LC	-	0.741192	0.0203016	1.92263e-05
TraesCS7B03G0860500	Zinc transporter	0.028887	0.384206	1.92673e-05
TraesCS5D03G0198900LC	-	3.40789	0	1.96852e-05
TraesCS3D03G0096500LC	-	0.35781	0	1.97329e-05
TraesCS4D03G0283100LC	-	1.68805	0	1.97329e-05
TraesCS4B03G0581000	Protein phosphatase 2C	3.97836	0.721231	2.22835e-05
TraesCS6B03G1038900	Isoleucine--tRNA ligase	7.03871	9.65784	2.46048e-05
TraesCS1A03G0235000	Disulfide-isomerase	72.4976	93.486	2.47068e-05
TraesCS4A03G0194700	Beta-1,3-N-acetylglucosaminyltransferase lunatic fringe	18.5074	13.5822	2.47403e-05
TraesCS3A03G1183300	tRNA uridine 5-carboxymethylaminomethyl modification enzyme MnmG	13.7029	19.3383	2.51567e-05
TraesCS7A03G0247600	AT4G29520-like protein	27.1303	36.4207	2.52111e-05
TraesCS5B03G1255600	Harpin-induced protein	0	0.770349	2.55579e-05
TraesCS4B03G0136400	4-hydroxy-3-methylbut-2-enyl diphosphate reductase	58.8247	78.8851	2.56436e-05
TraesCSU03G0371100LC	-	0.274178	0	2.56436e-05
TraesCS5A03G1142900	Transcription termination/antitermination protein NusG	14.1647	22.7352	2.57752e-05
TraesCS2D03G0385000	GPI transamidase subunit PIG-U family protein	5.09158	2.82604	2.65457e-05
TraesCS3B03G0544000	CRS2-associated factor 1, chloroplastic	12.8682	18.7151	2.75577e-05
TraesCS1D03G0821700	Calcium homeostasis regulator CHoR1	20.486	30.3023	2.80138e-05
TraesCS6D03G0786700	Leucine aminopeptidase, putative	59.9766	73.5668	2.80138e-05
TraesCS5D03G0958500	Vesicle transport protein-like	15.4458	19.7664	2.84343e-05
TraesCS5B03G0559100	10 kDa chaperonin	57.3226	89.7683	2.94635e-05
TraesCS2A03G0690500LC	-	3.6658	0.445612	2.94732e-05
TraesCS3D03G0534100	ATP-dependent RNA helicase	14.8997	24.0225	3.04335e-05
TraesCS3B03G1119100	Obg-like ATPase homolog	9.33912	6.48007	3.07424e-05
TraesCS3D03G0856900	Multidrug resistance protein ABC transporter family protein	1.04574	1.99957	3.1118e-05
TraesCS4D03G0264500	Receptor-like protein kinase	13.4786	16.3217	3.12389e-05
TraesCS2B03G0014500	NBS-LRR disease resistance protein-like protein	1.43141	0.595127	3.13106e-05
TraesCS5A03G1240000	Fatty acyl-CoA reductase	26.9355	20.0356	3.17338e-05
TraesCS6D03G0099100	30S ribosomal protein S1	38.9096	54.9871	3.18382e-05
TraesCS4D03G0691400LC	-	6.88954	1.02439	3.19655e-05
TraesCS2D03G1177900	Lipoxygenase	241.316	144.441	3.20876e-05
TraesCS2D03G0275300	E3 ubiquitin-protein ligase	16.1733	10.2953	3.22596e-05
TraesCS3A03G1069400LC	-	1.02942	0.519994	3.25089e-05
TraesCS2A03G0661600	Pyridoxal 5'-phosphate synthase subunit PdxS	4.67423	0.266564	3.34338e-05
TraesCS2A03G0687200	Pentatricopeptide repeat-containing protein	0.482886	0.0130153	3.34338e-05
TraesCS4D03G0261000	Clathrin heavy chain	43.3399	52.8956	3.69842e-05
TraesCS3D03G0595600	Plastid transcriptionally active protein	3.22233	5.30475	3.7565e-05
TraesCS4B03G0534400	Malonyl CoA-acyl carrier protein transacylase containing protein, expressed	15.0429	19.6321	3.90222e-05
TraesCS7D03G0483000LC	-	14.5478	4.95734	3.9141e-05
TraesCS3D03G0149100	Membrane protein insertase YidC	28.4702	38.3423	4.01725e-05
TraesCS5D03G1179800	Cinnamoyl-CoA reductase 4	37.548	29.4962	4.04231e-05
TraesCS6A03G0912400	Translation initiation factor IF-3	52.0089	72.7019	4.06545e-05
TraesCS2B03G0495600	Leguminosin group485 secreted peptide	64.1196	33.6008	4.14628e-05
TraesCS2B03G0198600	tRNA N6-adenosine threonylcarbamoyltransferase	0.203809	0.952872	4.26729e-05
TraesCS1D03G0692500	TBC1 domain family member 8B	3.2048	2.2631	4.53694e-05
TraesCS2A03G0366900LC	-	0	3.56875	4.62196e-05
TraesCS2A03G0777900	3-oxoacyl-[acyl-carrier-protein] synthase	27.5342	41.1835	4.62196e-05
TraesCS4B03G0269400	Signal recognition particle 54 kDa protein	51.2843	71.5576	4.85149e-05
TraesCS7A03G0842800	Sec-independent protein translocase protein TatA	26.8882	38.5918	4.85149e-05
TraesCS2B03G1439700	Calreticulin-like protein	25.134	31.1454	4.90862e-05
TraesCS4A03G1001000	AT4G29520-like protein	26.7195	33.5611	4.91808e-05
TraesCS6B03G0282800	Sodium Bile acid symporter family	8.64485	13.612	5.21716e-05
TraesCS5D03G0994600	krueppel-like factor	0.0614502	2.13405	5.28628e-05
TraesCS6D03G0118400LC	-	4.96231	1.83029	5.29694e-05
TraesCS6A03G0175700	kinase superfamily with octicosapeptide/Phox/Bem1p domain-containing protein	0.455417	0.183427	5.7094e-05
TraesCS5B03G0479900	Phosphoenolpyruvate carboxylase	35.7796	41.2794	5.79869e-05
TraesCS6D03G0234900	Eukaryotic translation initiation factor 5	56.3319	71.3073	5.86179e-05
TraesCS4B03G0939600	Acid phosphatase 1	51.9095	76.7805	6.03662e-05
TraesCS7D03G1224100	F-box family protein, putative	0.234723	4.98018	6.07102e-05
TraesCS5B03G0295000LC	-	5.69081	2.73258	6.22318e-05
TraesCS5A03G0162900	HVA22-like protein	8.02313	3.88363	6.29396e-05
TraesCS3D03G0584600	Protein phosphatase 2C	11.0249	6.38729	6.34048e-05
TraesCS6B03G0808900	Aquaporin	103.233	81.1831	6.34048e-05
TraesCS2B03G1056400	Protein SPIRAL1	1.41581	0.0947262	6.60365e-05
TraesCS3A03G0969800	Dolichyl-diphosphooligosaccharide--protein glycosyltransferase subunit 2	8.8645	11.1232	6.60365e-05
TraesCS6D03G0416400	Lipase class 3-like	9.73329	6.55231	6.82349e-05
TraesCS4D03G0362700LC	-	0	1.25754	6.91686e-05
TraesCS5D03G0104900	Lipoxygenase	42.6565	81.4822	6.98141e-05
TraesCS7A03G0405500LC	-	4.82053	8.14319	7.00998e-05
TraesCS2A03G0399200	GDSL esterase/lipase	3.0225	1.57426	7.29202e-05
TraesCS4D03G0230500	Signal recognition particle 54 kDa protein	46.4295	65.3362	7.29342e-05
TraesCS2B03G1081800	Prolyl endopeptidase	1.73812	7.27537	7.39611e-05
TraesCS1B03G1071700	Chloroplastic group IIA intron splicing facilitator CRS1, chloroplastic	25.9991	32.8318	7.41479e-05
TraesCS3B03G0718700	Protein phosphatase 2C	11.6092	7.27438	7.49459e-05
TraesCS5B03G1098100LC	-	0	2.14529	7.49459e-05
TraesCS3D03G0939200	Protein HASTY 1	1.20646	2.57389	7.69636e-05
TraesCS7B03G0476500	Type 1 membrane protein-like	8.98703	11.1557	7.73228e-05
TraesCS5A03G0887400	CoA ligase	27.023	7.93935	7.76959e-05
TraesCS4A03G0806100	ADP-ribosylation factor GTPase-activating protein	23.449	30.7895	7.7769e-05
TraesCS2D03G0554800LC	-	9.97045	5.90524	8.04199e-05
TraesCS2B03G1393100	Lipoxygenase	102.418	59.4475	8.06874e-05
TraesCS1A03G0258300	Universal stress protein	104.488	82.956	8.4458e-05
TraesCS5A03G0312900	Chaperone protein DNAj, putative	48.6708	65.2283	8.57935e-05
TraesCS7A03G0744500	Nitrate transporter 1.1	14.276	9.84952	8.66707e-05
TraesCS5A03G1248700	Signal recognition particle protein	46.2558	58.615	8.6847e-05
TraesCS3A03G0579900	ATP-dependent RNA helicase	31.874	47.9011	9.07946e-05
TraesCS6B03G0368800	Eukaryotic translation initiation factor 5	61.164	73.5992	9.0871e-05
TraesCS4B03G0943100	basic helix-loop-helix (bHLH) DNA-binding superfamily protein	8.60931	5.8026	9.36141e-05
TraesCS5D03G0102900LC	-	0	1.80844	9.37412e-05
TraesCS5D03G0091400	Wall-associated receptor kinase 5	0.128716	1.01623	9.72523e-05
TraesCS1B03G0717200	50S ribosomal protein L1	164.415	221.168	9.72544e-05
TraesCS1D03G0453700	Kinesin-like protein	2.36078	3.07727	9.72544e-05
TraesCS7B03G0696500	Alba DNA/RNA-binding protein	35.5898	24.87	9.74047e-05
TraesCS7B03G1192000	Phosphoribosylamine--glycine ligase	4.54862	6.77771	0.000100859
TraesCS7D03G0284600	F-box family protein-like	0.67565	9.16117	0.000101182
TraesCS4D03G0050400	DUF538 family protein, putative (Protein of unknown function, DUF538)	616.62	877.14	0.000106022
TraesCS5B03G0899100LC	-	31.1575	5.02745	0.000110139
TraesCS5B03G1260800	basic helix-loop-helix (bHLH) DNA-binding superfamily protein	0.196308	0.920603	0.000110277
TraesCS4B03G0269500	Signal recognition particle 54 kDa protein	12.9294	17.7556	0.00011163
TraesCS7D03G0120300	Dirigent protein	2.76256	0.365195	0.00011603
TraesCS6B03G1101100	Leucine aminopeptidase, putative	69.2327	84.6866	0.000117376
TraesCS7B03G1217900	Pseudouridine synthase	16.3498	22.9358	0.000117376
TraesCS1A03G0999500LC	-	0	0.358692	0.000119124
TraesCS4A03G1108900LC	-	47.3504	18.311	0.000119744
TraesCS1A03G0428400	Coatomer subunit gamma	49.286	57.4003	0.000119973
TraesCS2D03G0629500	Chaperone protein dnaJ	6.17999	7.52186	0.000119973
TraesCS4A03G0724400	Nuclease domain-containing protein 1	72.1315	84.0826	0.000119973
TraesCS7A03G0302100	F-box family protein-like	0.138699	2.27767	0.000120332
TraesCS5A03G0237400	elongation factor Ts family protein	74.0566	95.9261	0.000121971
TraesCS1D03G0649000	Coiled-coil domain-containing protein 47	36.1761	43.9044	0.000123881
TraesCS5A03G1199800	Zinc finger protein, putative	1.34542	3.86742	0.000124868
TraesCS4D03G0679400	Sucrose transporter	26.4772	17.3183	0.000127008
TraesCS6D03G0691400	Presequence protease, mitochondrial	28.9531	36.6774	0.000129729
TraesCS2A03G1012600	Cell differentiation protein rcd1, putative, expressed	4.75672	2.7929	0.000132208
TraesCS2D03G0386000	Receptor-like protein kinase	2.45849	1.22442	0.000134014
TraesCS4D03G0069100	Cytochrome P450	9.59223	5.64427	0.000144908
TraesCS6B03G0627500	Elongation factor 4	9.00386	13.0614	0.000145407
TraesCS5D03G0230100	Succinate--CoA ligase [ADP-forming] subunit beta	49.7293	59.2423	0.000151463
TraesCS5D03G1056600	Mg-protoporphyrin IX chelatase	65.7642	87.8	0.000151463
TraesCS1D03G0415200	Ubiquitin carboxyl-terminal hydrolase-like protein	0.901748	3.03146	0.00015367
TraesCS3B03G0733400	Plastid transcriptionally active protein	4.69453	7.89505	0.000157963
TraesCS2B03G0433900	Pectin acetylesterase	25.4349	33.5053	0.000162977
TraesCS5D03G0456200	Proton pump interactor, putative	82.2573	95.1676	0.000164026
TraesCS7A03G0127000	Glutathione s-transferase	26.8269	40.4232	0.000164026
TraesCS3B03G1063000LC	-	0.176721	0.723958	0.000167154
TraesCS2B03G1189200	transducin family protein / WD-40 repeat family protein	2.2598	0.994068	0.000168192
TraesCS5B03G1055300	Chaperone protein dnaJ, putative	36.1746	24.6288	0.000170208
TraesCS6D03G0797000	Aspartate aminotransferase	51.4827	64.2051	0.000172006
TraesCS7D03G0074700	60 kDa chaperonin	270.387	394.694	0.000173239
TraesCS5A03G0464900	RNA-binding family protein	91.084	131.738	0.000174717
TraesCS3A03G0306200	Protodermal factor 1	126.899	92.085	0.000176594
TraesCS5A03G1023600	Lipid transfer protein	0.17281	1.84914	0.000176871
TraesCS6B03G0756000LC	-	2.90838	6.05575	0.000181076
TraesCS7A03G1091400	50S ribosomal protein L24	242.078	330.562	0.000181997
TraesCS7D03G0409000LC	-	4.48155	8.63084	0.000188506
TraesCS4B03G0981400	Dipeptidyl peptidase	4.80821	7.37849	0.000192653
TraesCS6B03G0019200	Disease resistance protein (TIR-NBS-LRR class) family	0.589444	1.11245	0.000192889
TraesCS3A03G0896500LC	-	1.0727	0.255046	0.000196577
TraesCS2D03G0260200	Superoxide dismutase [Cu-Zn]	210.019	165.083	0.000211697
TraesCS2A03G0678200	Glycosyltransferase	0.523222	0.0226163	0.000214456
TraesCS4D03G0096500	Translational activator GCN1	13.4818	16.2879	0.000216544
TraesCS2D03G0916000	Prolyl endopeptidase	3.09151	13.3822	0.000216614
TraesCS3B03G0296300	Mitochondrial-processing peptidase subunit alpha	8.24114	10.2311	0.000218321
TraesCS2B03G1110300	Histone H4	5.43314	22.4914	0.000220571
TraesCS2A03G0099700	2-oxoglutarate (2OG) and Fe(II)-dependent oxygenase superfamily protein, putative	3.44745	6.31495	0.000220619
TraesCS4B03G0941300	basic helix-loop-helix (bHLH) DNA-binding superfamily protein	18.1274	13.63	0.000226187
TraesCS2D03G0810700LC	-	13.8296	7.13056	0.000226785
TraesCS6B03G0494800	MLO-like protein	16.817	11.4149	0.000227625
TraesCS1B03G0241200	Ribonucleoside-diphosphate reductase	2.18583	7.00306	0.000230951
TraesCS2B03G1079600LC	-	0	1.33516	0.000235082
TraesCS3A03G0919400	Vacuolar protein sorting-associated protein 53	13.5157	16.4534	0.000237108
TraesCS5A03G1048100	GTPase obg	16.9658	24.6885	0.000238436
TraesCS6A03G0327100LC	-	5.79551	1.88706	0.000238436
TraesCS3D03G0039500	Receptor-like protein kinase	3.74413	1.63623	0.000239406
TraesCS2B03G0385900LC	-	3.03712	1.21632	0.000246119
TraesCSU03G0048300	-	0.946301	3.64692	0.000254073
TraesCS2D03G1332300	1-phosphatidylinositol-3-phosphate 5-kinase	3.93522	5.69391	0.000254987
TraesCS2B03G0331600	GTPase obg	13.0233	18.9021	0.000257289
TraesCS7B03G0816400	Zinc finger A20 and AN1 domain stress-associated protein	74.0606	49.6164	0.000263392
TraesCS5B03G0269000	Dicarboxylate transporter 2.1, chloroplastic	45.0836	57.0993	0.000263894
TraesCS4A03G1019900	Na(+)/H(+) antiporter NhaB	29.7464	20.5658	0.000265592
TraesCS7A03G0214000	Fatty acyl-CoA reductase	1.30031	2.74467	0.000270733
TraesCS6A03G0120400	Nucleolar GTP-binding protein 1	15.9001	21.8933	0.000271676
TraesCS1D03G0283000LC	-	2.56734	7.86407	0.000272541
TraesCS2D03G0389500	Glucan endo-1,3-beta-glucosidase 3	24.3226	15.8328	0.000273293
TraesCS1B03G0352100	Arginine/serine-rich splicing factor, putative	2.21163	1.07105	0.000280757
TraesCS6D03G0782100	Clustered mitochondria protein	65.4418	85.859	0.000281624
TraesCS3D03G0621500	30S ribosomal protein S20	129.097	171.914	0.000282632
TraesCS5D03G0798600	Histone H4	209.084	151.571	0.000282632
TraesCS2B03G0073700	Glutamyl-tRNA (Gln) amidotransferase subunit A	0.109002	0.879372	0.000285746
TraesCS5D03G0248900	elongation factor Ts family protein	44.1059	58.8283	0.000291789
TraesCS1B03G1001200LC	-	1.23749	3.50771	0.000292428
TraesCS3A03G1171200	Phospholipase A1	6.5517	3.73772	0.000297005
TraesCS6A03G0354000	3-hydroxyisobutyrate dehydrogenase, putative	29.0491	38.5314	0.000298629
TraesCS4D03G0283300LC	-	2.03595	0	0.000304514
TraesCS2D03G0869600	Beta-glucosidase	4.54755	7.54402	0.000314941
TraesCS2A03G0814500	MLP protein	189.162	226.098	0.000315193
TraesCS1A03G0295200	70 kDa heat shock protein	19.3428	22.2807	0.000318972
TraesCS1B03G0367500	Embryo-specific 3	39.3614	24.9292	0.000319395
TraesCS4A03G0292700	Insulin-degrading enzyme	3.46461	4.625	0.000319395
TraesCS1A03G0882700	Histone-lysine N-methyltransferase, H3 lysine-9 specific	5.62003	3.21363	0.000321047
TraesCS2D03G0624100	Basic helix-loop-helix (BHLH) Transcription Factor	3.56384	1.33747	0.00032154
TraesCS4D03G0826900	Signal recognition particle protein	31.6058	37.31	0.000321784
TraesCS2A03G0892000	GDSL esterase/lipase	3.43491	5.97511	0.0003265
TraesCS1A03G0750700	Receptor-like kinase	6.78046	4.75259	0.000329305
TraesCS5B03G0460200	RNA-binding family protein	105.669	148.457	0.000331343
TraesCS2D03G0768300	Amine oxidase	15.9422	19.4516	0.000334447
TraesCS4D03G0230100	Signal recognition particle 54 kDa protein	34.1492	47.6449	0.000335807
TraesCS3D03G0283200	nine-cis-epoxycarotenoid dioxygenase 4	5.59573	1.55162	0.000337037
TraesCS6D03G0243400	Protein kinase, putative	0.346939	0	0.00034017
TraesCS7D03G0736500	DnaJ domain containing protein, expressed	24.5111	32.9208	0.00034017
TraesCS1A03G0972200	Beta purothionin	3.0222	0.348678	0.00034271
TraesCS2B03G0841900	Regulator of chromosome condensation (RCC1) family protein	33.9059	25.3928	0.000346262
TraesCS3D03G0386700	Protein kinase	34.4259	28.0194	0.000347003
TraesCS7D03G0758700	Gamma-irradiation and mitomycin c induced 1, putative isoform 3	0.335171	0.169887	0.000348875
TraesCS3B03G0202300	Triosephosphate isomerase	127.142	148.68	0.000366604
TraesCS7A03G1291700	F-box protein PP2	0.786072	7.90017	0.000373726
TraesCS5B03G0796800	Rhomboid-like protein	21.6847	16.2624	0.00037494
TraesCS2D03G0901400	Superoxide dismutase [Cu-Zn]	6.83986	5.36702	0.000390215
TraesCS6B03G0558100LC	-	0.595377	1.45845	0.000390215
TraesCS4B03G0947800	Signal recognition particle protein	33.172	40.3888	0.000394858
TraesCS3A03G0165700	Membrane protein insertase YidC	82.0046	117.122	0.000401693
TraesCS3A03G0291900	nine-cis-epoxycarotenoid dioxygenase 4	4.32861	1.00423	0.000401693
TraesCS2A03G0660100	Epidermal patterning factor-like protein, putative	2.39129	0.266962	0.000411885
TraesCS2D03G0445500	Brefeldin A-inhibited guanine nucleotide-exchange protein	13.1036	15.6684	0.000413667
TraesCS3D03G0789000	Protein phosphatase 2C	23.8744	12.1578	0.000419945
TraesCS5B03G0837300	Cytochrome P450	16.7343	23.6181	0.000419945
TraesCS1B03G0753600LC	-	0.156143	0.836687	0.000421264
TraesCS5B03G0581900	QWRF motif protein (DUF566)	2.34109	3.992	0.000421813
TraesCS4A03G1133700	60 kDa chaperonin	148.873	208.723	0.000431333
TraesCS2D03G0331400	Pectin acetylesterase	51.2722	63.5729	0.000437394
TraesCS2A03G0893700	Salt-induced protein	19.6487	12.6893	0.00043915
TraesCS4D03G0432800LC	-	3.25739	0.418718	0.00043927
TraesCS4A03G0995900	Purple acid phosphatase	16.7943	33.0392	0.000440702
TraesCS5D03G0038100	receptor kinase 2	2.6039	0.645474	0.000440821
TraesCS4A03G0351600	Armadillo repeat-containing protein 8	5.8758	7.3104	0.000442537
TraesCS3D03G0331500	Receptor-like kinase	10.8112	7.75044	0.000443845
TraesCS4D03G0305400LC	-	20.2792	26.1113	0.000444251
TraesCS3B03G0780100	30S ribosomal protein S20	206.986	299.851	0.000459565
TraesCS3D03G0682900	Clustered mitochondria protein	21.5322	26.5484	0.000459565
TraesCS6D03G0153700	Ubiquitin system component Cue protein	1.80511	0.228587	0.000464373
TraesCS7A03G1054700	Calmodulin, putative	37.6363	24.3622	0.000464373
TraesCS4D03G0083900	Phosphoglucosamine mutase	131.269	159.384	0.000466939
TraesCS4D03G0459000	Dipeptidyl-peptidase, putative	6.69463	8.07848	0.000467133
TraesCS3B03G0983900	Pumilio-like protein	1.22758	0.819377	0.000484538
TraesCS1D03G0589600	50S ribosomal protein L1	165.298	220.328	0.000488768
TraesCS3A03G0689400	ATP synthase protein I-related protein	17.6693	22.8853	0.000504454
TraesCS3B03G0846500	Clustered mitochondria protein	20.9614	24.8835	0.000504454
TraesCS5B03G0408100	Long-Chain Acyl-CoA Synthetase	5.16806	8.33637	0.000504454
TraesCS6B03G0802600	S-adenosylmethionine synthase	88.6091	112.04	0.000504454
TraesCS3D03G0143300	Triosephosphate isomerase	224.242	265.786	0.000505524
TraesCS7D03G0511700	Transmembrane protein, putative	30.2243	21.5902	0.000509018
TraesCS1A03G1030600	ATP-dependent zinc metalloprotease FtsH 1	9.23704	14.6822	0.000509572
TraesCS6D03G0215200LC	-	0.0813743	0.692335	0.000514408
TraesCS5A03G1225100	4-hydroxy-tetrahydrodipicolinate reductase	29.2173	41.6498	0.000516795
TraesCS5D03G0355700	Calmodulin-like family protein	8.82543	2.63222	0.000517388
TraesCS1A03G0896800	Methyltransferase	37.6294	28.7432	0.000519663
TraesCS4A03G0787700LC	-	14.0221	4.77127	0.000520665
TraesCS6A03G0910700	Clustered mitochondria protein	55.2855	75.654	0.000520665
TraesCS6A03G0202300	ER membrane protein complex subunit 2	41.2265	55.7523	0.000521895
TraesCS4B03G0504400	30S ribosomal protein S1	159.981	210.306	0.000521896
TraesCS7D03G0668500LC	-	0.448342	1.24351	0.000531772
TraesCS6D03G0072300	Mitochondrial transcription termination factor-like	0.23599	0.806641	0.000536413
TraesCS4D03G0540900	V-type proton ATPase subunit a	25.2408	28.0754	0.000554347
TraesCS5B03G0402100	WRKY transcription factor	1.5987	0.495092	0.000554347
TraesCS3D03G0940900	MADS-box transcription factor	5.40992	1.98214	0.000555591
TraesCS4B03G0942200LC	-	4.2402	1.27446	0.000555591
TraesCS3B03G0730800	DUF538 family protein, putative (Protein of unknown function, DUF538)	438.835	606.439	0.000570539
TraesCS4D03G0486700	Low temperature and salt responsive protein family	26.5707	14.336	0.000570986
TraesCS2D03G0391600	Leguminosin group485 secreted peptide	45.3773	26.6869	0.000578336
TraesCS5D03G0151100	metal tolerance protein A2	121.35	68.2624	0.000578576
TraesCS3D03G0039400	receptor kinase 1	2.09376	1.1642	0.000585213
TraesCS4D03G0504200	UDP-glucuronate decarboxylase protein 6	159.962	188.483	0.000585213
TraesCS5D03G1228900	Tubulin binding cofactor C domain-containing protein	1.32655	0.206508	0.000585213
TraesCS4A03G0336100	Reticulon-like protein	18.9285	25.3992	0.000594651
TraesCS4D03G0594900	Mitochondrial-processing peptidase beta subunit	22.2508	28.9523	0.000594818
TraesCS4D03G0645700LC	-	4.13437	10.5123	0.000609443
TraesCS3D03G1116700	Glucan endo-1,3-beta-glucosidase, putative	6.13973	3.41825	0.000609639
TraesCS7B03G1231100	BURP domain-containing protein	0.753027	2.09168	0.000612549
TraesCS3B03G0924700	Ribonuclease 3	24.4966	33.3981	0.000621635
TraesCS5A03G0855000	Chlorophyllase	30.1873	12.168	0.000625616
TraesCS2B03G0106500	dimethylallyl, adenosine tRNA methylthiotransferase	167.993	232.491	0.00062597
TraesCS5B03G1040500	Leguminosin group485 secreted peptide	0.187916	2.61952	0.00062597
TraesCS7A03G0212100	Coatomer beta subunit, putative	7.05558	8.60408	0.00062597
TraesCS5A03G0033100	Enolase	196.868	238.541	0.000629425
TraesCS5B03G0260900	Rho GTPase-activating protein	9.46067	5.95335	0.000629608
TraesCS2D03G0026900	Phytase	103.895	80.6896	0.000630832
TraesCS6D03G0370700	Coatomer beta' subunit	13.0171	16.0215	0.000630832
TraesCS6D03G0485700	Glyceraldehyde-3-phosphate dehydrogenase	101.061	133.108	0.000634706
TraesCS5A03G0609000	Alpha/beta-Hydrolases superfamily protein	3.46871	0.804353	0.000636326
TraesCS3A03G0619400	GATA transcription factor, putative	0.763721	0.128204	0.000637483
TraesCS5D03G0595900	Chaperone protein htpG family protein	47.946	73.4857	0.000637483
TraesCS2B03G1217800	Leguminosin group485 secreted peptide	133.589	187.98	0.000643551
TraesCS5B03G0541200	Alcohol dehydrogenase, putative	85.8898	65.3629	0.000643551
TraesCS6A03G0262400	F-box family protein	3.36698	1.35121	0.000664703
TraesCS5B03G0036500	Fatty acid 2-hydroxylase	6.57155	9.1319	0.000668521
TraesCS3D03G0909500	Obg-like ATPase 1	12.5495	15.7634	0.000678434
TraesCS5D03G0392200	Omega-3 fatty acid desaturase	45.157	57.8157	0.000678434
TraesCS4D03G0115700	4-hydroxy-3-methylbut-2-enyl diphosphate reductase	48.2191	62.3391	0.000680044
TraesCS3A03G0542200	Protein phosphatase 2C	8.2721	6.39577	0.000698986
TraesCSU03G0061700LC	-	0.0532439	1.90596	0.000702449
TraesCS7A03G0843900	Arabinogalactan peptide-like protein	48.119	36.3243	0.000707608
TraesCS3D03G0158700LC	-	0.121257	1.1557	0.000735053
TraesCS3D03G0680700LC	-	37.9888	46.9066	0.000736857
TraesCS2A03G0550000	Zeta-carotene desaturase	14.705	18.8993	0.000738473
TraesCS5B03G0016400	Cytochrome P450	61.2708	84.0162	0.000738473
TraesCS1B03G0517800	Coatomer subunit gamma	23.3074	27.2375	0.000762425
TraesCS4A03G1071100	Dirigent protein	44.5976	11.8891	0.000771444
TraesCS2A03G1151900	Adenosylhomocysteinase	214.176	253.789	0.000774601
TraesCS6B03G0966900	Dynamin homolog	15.3925	17.4558	0.000774601
TraesCS3D03G1084300	Germin-like protein 1-1	35.4747	23.3456	0.000781374
TraesCS7D03G0351700	Pectinesterase	25.5608	17.2047	0.000783387
TraesCS6D03G0443300	Elongation factor 4	26.1255	36.9865	0.000787928
TraesCS4D03G0486800	Low temperature and salt responsive protein family	17.3574	9.06933	0.00079338
TraesCS5D03G0444100	Phosphoenolpyruvate carboxylase	44.9286	53.8229	0.000826573
TraesCS2A03G0686300	reticulata-like protein, putative (DUF3411)	2.49222	0	0.000836706
TraesCS5B03G0631400	Protein MIZU-KUSSEI 1	7.03609	3.83607	0.000842883
TraesCS4A03G0249000	Dipeptidyl-peptidase, putative	10.6852	12.7486	0.000850478
TraesCS6B03G0402900	Elongation factor 4	26.7322	37.5352	0.000852411
TraesCS5B03G1283300	Glycosyltransferase	1.24169	3.18598	0.000867138
TraesCS3B03G0639000LC	-	0.293266	1.45745	0.000868853
TraesCS5B03G0259500	Acyl carrier protein	173.134	220.341	0.000868853
TraesCS5B03G0493600	Proton pump interactor, putative	26.5695	31.1374	0.000869614
TraesCS5D03G0255000	Acyl carrier protein	196.615	263.306	0.000873412
TraesCS6A03G0743000	Pyrophosphate--fructose 6-phosphate 1-phosphotransferase subunit alpha	17.0781	20.9543	0.000891951
TraesCS5D03G0468000LC	-	18.5986	25.0726	0.000900159
TraesCS5D03G0361600	Dual specificity protein phosphatase, putative	9.62064	13.7245	0.000907737
TraesCS6D03G0493500	RNA-binding protein	8.57469	84.5577	0.000908326
TraesCS5B03G1011000	Basic-leucine zipper (bZIP) transcription factor family protein	2.69533	0.799037	0.00091071
TraesCS7D03G0758200LC	-	31.2127	19.6862	0.00091071
TraesCS3B03G0505000	ATP dependent RNA helicase	4.07534	2.26187	0.000930914
TraesCS4D03G0371000	Cystathionine gamma-synthase	18.6943	24.0723	0.000932647
TraesCS5D03G0043200	Enolase	122.242	143.233	0.000936073
TraesCS7A03G1299900	Pseudouridine synthase	13.3426	19.7542	0.000944837
TraesCS7B03G0346600	Pyrophosphate--fructose 6-phosphate 1-phosphotransferase subunit alpha	2.05019	3.78116	0.00095122
TraesCS3A03G0746500	Heat shock protein HspQ	9.43508	13.1911	0.000956172
TraesCS4B03G0939900	Acid phosphatase 1	10.2199	16.6215	0.00095944
TraesCS5A03G0018900	Serine protease HtrA-like	1.42691	0.740409	0.00096518
TraesCS2D03G0560200	Polyribonucleotide nucleotidyltransferase, putative	8.33149	11.5126	0.00096719
TraesCS1A03G0505500	U-box domain-containing protein 4	19.0983	13.316	0.000969026
TraesCS5B03G0053200	5-methyltetrahydropteroyltriglutamate--homocysteine methyltransferase	75.7098	87.8558	0.000969157
TraesCS4A03G0045900	Glutathione reductase	28.1295	37.6933	0.000990215
TraesCS2D03G0092700	60 kDa chaperonin	291.488	392.079	0.000993135
TraesCS2B03G1371300	Clustered mitochondria protein	24.934	29.7998	0.00100631
TraesCS3D03G0906500	ATP-binding ABC transporter	9.04234	12.6679	0.00101328
TraesCS2B03G0717400LC	-	0.255311	0.900216	0.00101545
TraesCS3A03G0933300	Beta-glucosidase	8.86709	11.7845	0.00101545
TraesCS4D03G0228000	Galactose oxidase/kelch repeat superfamily protein	1.18827	0	0.00101545
TraesCS7D03G0529700	BURP domain protein RD22	4.80731	2.36603	0.00104311
TraesCS5A03G1027900	E3 ubiquitin-protein ligase	0	0.305981	0.0010458
TraesCS2B03G1298000	Beta-fructofuranosidase, insoluble isoenzyme 1	167.754	105.959	0.0010602
TraesCS7D03G1221800	Chaperone protein htpG family protein	171.27	195.849	0.00106168
TraesCS6B03G1250700	50S ribosomal protein L9	272.832	399.006	0.00106775
TraesCS3A03G0740400	Clustered mitochondria protein	18.0895	23.1386	0.00108927
TraesCS5D03G0844900LC	-	0.546122	0.0681826	0.00108927
TraesCS1A03G0661500	FAD/NAD(P)-binding oxidoreductase family protein	4.61123	6.83738	0.00110571
TraesCS2A03G0812000	Chloroplastic group IIA intron splicing facilitator CRS1, chloroplastic	3.03628	4.13075	0.00111367
TraesCS5D03G0762000	Cytochrome P450	0.886076	1.75866	0.00111367
TraesCS5D03G0634600	Cinnamoyl-CoA reductase 4	0.490231	0.118533	0.00113396
TraesCS3A03G0096300	Heavy metal transport/detoxification superfamily protein	8.61032	6.02554	0.00113753
TraesCS4A03G1010400	Cleavage and polyadenylation specificity factor subunit 6	82.8366	57.0723	0.00113753
TraesCS2A03G0424400	Brefeldin A-inhibited guanine nucleotide-exchange protein	27.0216	31.9208	0.00113973
TraesCS1A03G0682300	Deoxycytidine kinase	4.47752	2.63245	0.00114211
TraesCS3A03G0801100	Ribonuclease 3	21.3795	28.7327	0.00114211
TraesCS3D03G0064600	NADP dependent sorbitol 6-phosphate dehydrogenase family protein	60.8889	82.542	0.00114211
TraesCS6A03G0215600LC	-	0	1.70554	0.00114211
TraesCS7A03G0682600	Glucose-1-phosphate adenylyltransferase	25.9962	30.1577	0.00114211
TraesCS2D03G1004000	F-box family protein	2.76868	1.16107	0.00114309
TraesCS6B03G1096600	Translation initiation factor IF-3	49.9262	68.6839	0.00114329
TraesCS1D03G0450200	Chloroplast inner envelope protein, putative, expressed	42.839	54.0312	0.00116445
TraesCS6B03G0872200LC	-	1.87225	0.808668	0.00116704
TraesCS3A03G0706000	Caleosin	5.30094	2.20215	0.00116777
TraesCS3B03G0278400	Mini-ribonuclease 3	34.8244	49.7026	0.00116777
TraesCS2A03G1152000	Serine hydroxymethyltransferase	122.691	144.41	0.00119162
TraesCS3B03G0289200	23S rRNA (Uracil-5-)-methyltransferase	4.76982	8.04591	0.00119162
TraesCS6A03G0081500	Pollen Ole e 1 allergen and extensin family protein	50.4633	17.5789	0.00120306
TraesCS6A03G0092600	30S ribosomal protein S1	27.9946	36.8706	0.00121106
TraesCS3D03G1134700	plant UBX domain-containing protein 2	0.594473	1.82594	0.00121396
TraesCS2B03G0887800	Aldose 1-epimerase	22.1187	29.176	0.00124124
TraesCS2B03G1190700	Tetratricopeptide repeat (TPR)-like superfamily protein	21.3945	33.117	0.0012456

## Sheet: Tab_7_Cad_NT_vs_Rht-D1b_NT
Gene ID	Putative function	Cad_NT_mean_TPM	Rht-D1b_NT_mean_TPM	Padj
TraesCS5D03G0289300	SGF29 tudor-like domain-containing protein	37.795	5.16825	3.39476e-123
TraesCS6D03G0153900	3-isopropylmalate dehydratase large subunit	29.9117	94.1608	1.29588e-112
TraesCS4A03G0827800	Sec14p-like phosphatidylinositol transfer family protein	126.976	0.0148263	4.05151e-108
TraesCS4A03G0828300	Sec14p-like phosphatidylinositol transfer family protein	29.9678	0.158372	7.86965e-88
TraesCS4D03G0344300	Erlin-2	6.40352	0.305611	1.33286e-83
TraesCS7D03G0218200	Purple acid phosphatase	217.455	5.37443	1.94145e-82
TraesCS2B03G0503000LC	-	11.3194	71.2625	1.60446e-79
TraesCS2B03G0108200	Actin-related protein 4A	21.6437	0.716783	1.66179e-77
TraesCS5D03G0759700	Aquaporin-like protein	26.6148	80.5472	1.759e-77
TraesCS7A03G0242200	Purple acid phosphatase	178.518	6.05309	3.1255e-77
TraesCS4A03G0825100	Nascent polypeptide-associated complex subunit beta	43.0766	0.121922	9.96544e-73
TraesCS4A03G0995900	Purple acid phosphatase	459.473	19.9935	2.59926e-70
TraesCS2B03G1501600	Beta-glucosidase	678.778	222.412	2.00331e-65
TraesCS4D03G0349900	Embryo defective 2765	1.27538	5.17258	3.60737e-63
TraesCS1B03G1172000	Subtilisin-like protease	7.76483	17.364	7.95662e-59
TraesCS2B03G0234400	Dirigent protein	222.483	5.17722	9.99603e-49
TraesCS5D03G0290800	AP-2 complex subunit sigma	1.53051	18.7659	1.46693e-48
TraesCS2B03G0077300	Glutamyl-tRNA (Gln) amidotransferase subunit A	19.8185	3.27765	6.0107e-46
TraesCS7A03G0258200	GDSL esterase/lipase	2.24985	16.5429	8.89955e-43
TraesCS4D03G0825600	Acid phosphatase 1	61.5181	18.0679	1.12081e-42
TraesCS6D03G0018800	GDSL esterase/lipase	32.0262	11.5753	1.27878e-41
TraesCS1D03G0060500	Laccase	8.80225	1.89038	3.68389e-38
TraesCS3B03G0084500	Wound-induced protease inhibitor	241.228	67.0037	1.00012e-35
TraesCS4A03G0827700	Transferase, transferring glycosyl groups	30.1661	0.0633333	1.65815e-35
TraesCS5B03G0835100	Aquaporin-like protein	5.60857	29.1113	7.99972e-35
TraesCS5B03G0016300	Cytochrome P450	257.939	110.66	2.11917e-34
TraesCS6D03G0231200	F-box family protein	4.78149	0.198313	1.27695e-33
TraesCS6A03G0961800	DNA cross-link repair family protein	0.327392	6.74885	3.3317e-32
TraesCS1A03G0098700	Chymotrypsin inhibitor	686.009	163.279	1.39839e-31
TraesCS6D03G0122900LC	-	0.475186	46.5039	2.21119e-31
TraesCS6B03G1043700	Subtilisin-like protease	17.1823	4.88519	2.98153e-31
TraesCS6B03G1249900	Laccase	15.3139	6.78699	1.23888e-30
TraesCS1A03G1085100	Zinc finger CCCH domain protein	0.684543	2.09971	9.60095e-30
TraesCS4B03G0939900	Acid phosphatase 1	48.4881	12.871	2.19333e-29
TraesCS4D03G0283000LC	-	0.0835038	15.8031	2.19333e-29
TraesCS5D03G0087100LC	-	1.06165	19.1717	4.09162e-29
TraesCS4D03G0105700	myb-like protein X	38.3957	17.1921	3.99444e-28
TraesCS2B03G0178800	Ribulose bisphosphate carboxylase small chain	6.32067	18.9498	5.40471e-28
TraesCS5A03G0657700	Beta-glucosidase, putative	15.2123	2.46204	9.84274e-28
TraesCS4B03G0980800	O-methyltransferase-like protein	121.703	23.9844	1.43848e-27
TraesCS5B03G0016400	Cytochrome P450	157.741	70.3869	8.69866e-27
TraesCS2B03G1500200	Beta-glucosidase	322.823	85.7073	1.54544e-26
TraesCS4D03G0460300	WD-repeat protein, putative	0.248732	2.81832	3.98888e-26
TraesCS5B03G0020200	Protein PLANT CADMIUM RESISTANCE 2	39.0907	0.0930199	7.54543e-26
TraesCS5D03G0413700	Ribulose bisphosphate carboxylase small chain	703.436	1221.89	7.54543e-26
TraesCS5A03G1242700	Acid phosphatase 1	36.9441	14.2955	1.24235e-25
TraesCS1B03G1195100	8-amino-7-oxononanoate synthase	24.4633	13.0988	2.93599e-25
TraesCS3B03G0248000LC	-	8.69047	1.98787	4.11727e-25
TraesCS4D03G0460900LC	-	0.0361225	6.43224	4.97528e-25
TraesCS5B03G0958400	Lipoxygenase	10.2142	1.67792	6.58546e-25
TraesCS4D03G0088000	RING/U-box superfamily protein	0.291722	3.08211	3.80515e-24
TraesCS2D03G0052100	Glutamyl-tRNA (Gln) amidotransferase subunit A	25.5294	0.618675	1.16371e-23
TraesCS2A03G1100700	Aminomethyltransferase	115.002	211.762	1.83916e-23
TraesCS3A03G0093000	Trypsin inhibitor	123.334	52.0085	6.13873e-23
TraesCS4B03G0939600	Acid phosphatase 1	133.194	52.294	7.12019e-23
TraesCS4B03G0939700	Acid phosphatase 1	35.2086	11.7726	7.12019e-23
TraesCS5B03G0035900	Thaumatin-like protein	82.2191	246.984	7.51086e-23
TraesCS2A03G0131900	Ribulose bisphosphate carboxylase small chain	3.63526	29.6137	7.90231e-23
TraesCS5A03G0448500	Ribulose bisphosphate carboxylase small chain	1579.56	2892.38	1.08972e-22
TraesCS4A03G0581500	Methylsterol monooxygenase 1-2	52.3763	110.767	1.22715e-22
TraesCS3B03G0085300	Trypsin inhibitor	87.7875	27.7578	1.5151e-22
TraesCS4B03G0981400	Dipeptidyl peptidase	12.2074	5.36142	1.82677e-22
TraesCS1B03G0306800	Glutathione S-transferase	41.7809	15.853	3.24437e-22
TraesCS4D03G0394100	Villin	0.885998	2.86205	5.59076e-22
TraesCS5B03G1177500LC	-	0	20.1995	5.81081e-22
TraesCS4D03G0227200LC	-	14.938	0	9.91732e-22
TraesCS2A03G0099700	2-oxoglutarate (2OG) and Fe(II)-dependent oxygenase superfamily protein, putative	21.7946	4.81465	1.10467e-21
TraesCS5D03G0137500	Protoporphyrinogen oxidase	45.9476	21.1345	1.10467e-21
TraesCS2D03G0128700	Ribulose bisphosphate carboxylase small chain	86.4468	226.5	1.58232e-21
TraesCS3A03G0268800	DNA-directed RNA polymerase subunit beta	19.5091	46.3406	2.29052e-21
TraesCS3D03G0797700	Fructose-1,6-bisphosphatase class 1	45.9066	83.134	2.56892e-21
TraesCS2D03G0144600	Germin-like protein	146.644	272.884	3.03724e-21
TraesCS1B03G0892400	Phosphoglycerate kinase	87.9644	144.257	7.02535e-21
TraesCS3B03G0722500	ATP synthase subunit beta	8.66941	3.43916	2.73272e-20
TraesCSU03G0053800	-	12.453	29.8717	3.28542e-20
TraesCS2D03G0128800	Ribulose bisphosphate carboxylase small chain	112.284	358.094	8.5292e-20
TraesCS5B03G0048700	NBS-LRR-like resistance protein	1.51822	0.1202	8.58182e-20
TraesCS1A03G1023100LC	-	0	30.0664	8.9426e-20
TraesCS3D03G0936800	Rhodanese-like domain-containing protein 4, chloroplastic	95.5595	143.911	1.00562e-19
TraesCS2A03G0749600	Abscisic stress ripening	34.2484	61.1144	1.15416e-19
TraesCS5B03G0022700	chitin synthase, putative (DUF1218)	15.8309	0	1.65414e-19
TraesCS5D03G0421900	Indole-3-glycerol phosphate synthase	29.4582	8.23072	2.40555e-19
TraesCS4B03G0250700	Fructose-bisphosphate aldolase	203.486	332.933	2.86071e-19
TraesCS1D03G0606000LC	-	94.2405	149.712	3.28352e-19
TraesCS5D03G0414200	Ribulose bisphosphate carboxylase small chain	931.781	1504.45	4.16904e-19
TraesCS3A03G0092900	Trypsin inhibitor	42.1475	14.1297	4.73989e-19
TraesCS6B03G0084200	Chloroplast stem-loop binding protein	94.6929	170.513	4.73989e-19
TraesCS1D03G0745400	Phosphoglycerate kinase	46.0977	78.8837	4.95948e-19
TraesCS3D03G0082400	O-methyltransferase	99.0214	27.0003	8.60501e-19
TraesCS2A03G0132000	Ribulose bisphosphate carboxylase small chain	5.39686	55.7389	1.15375e-18
TraesCS2A03G0131700	Ribulose bisphosphate carboxylase small chain	181.366	550.628	1.5642e-18
TraesCS3D03G0588900	ATP synthase subunit beta	18.7996	8.77285	2.01806e-18
TraesCS1A03G0778700	Phosphoglycerate kinase	99.4647	161.339	2.28377e-18
TraesCS5B03G1201800	Expansin	3.86476	10.7947	2.47917e-18
TraesCS6A03G0951000	Photosystem II 10 kDa polypeptide family protein	46.6531	14.2591	2.50822e-18
TraesCS1D03G0037600LC	-	162.666	86.4729	2.84965e-18
TraesCS7D03G0765300	Ferredoxin	53.9734	91.6035	2.94005e-18
TraesCS3B03G1126500LC	-	1.03525	5.80129	4.79919e-18
TraesCS5B03G0441800	Ribulose bisphosphate carboxylase small chain	799.65	1305.59	5.18745e-18
TraesCS1A03G1083200LC	-	0.175269	2.72284	5.61236e-18
TraesCS6D03G0057700	Chloroplast stem-loop binding protein	106.035	204.145	5.97276e-18
TraesCS5B03G0541200	Alcohol dehydrogenase, putative	54.5517	84.0325	7.43048e-18
TraesCS5B03G0442000	Ribulose bisphosphate carboxylase small chain	1363.25	2302.55	1.03861e-17
TraesCS4D03G0211900	Fructose-bisphosphate aldolase	326.404	498.949	1.30231e-17
TraesCS2B03G0695000	Oxygen-evolving enhancer protein 2-1, chloroplastic	335.286	478.882	1.86684e-17
TraesCS5D03G1028600	Lactoylglutathione lyase	53.6576	87.723	1.9344e-17
TraesCS2D03G0561000LC	-	2.75014	0.132189	1.98824e-17
TraesCS5B03G1213600LC	-	5.154	0.54549	2.01222e-17
TraesCS6D03G0214700	Terpene cyclase/mutase family member	6.06026	3.45261	2.56847e-17
TraesCS4A03G0550400	Fructose-bisphosphate aldolase	360.053	538.936	3.07204e-17
TraesCS4A03G0191300	Fructose-1,6-bisphosphatase class 1	70.2599	117.186	3.38268e-17
TraesCS2D03G0128900	Ribulose bisphosphate carboxylase small chain	68.6386	228.362	3.73788e-17
TraesCS5B03G1214800	Coenzyme PQQ synthesis protein E	2.43748	10.8373	3.8561e-17
TraesCS1B03G0809600	Adenine nucleotide alpha hydrolases-like superfamily protein	79.2538	46.8815	4.13739e-17
TraesCS5B03G0310900	Fructose-bisphosphate aldolase	105.233	194.501	4.13739e-17
TraesCS5A03G0447800	Ribulose bisphosphate carboxylase small chain	590.756	977.247	5.00393e-17
TraesCS5D03G0697200LC	-	78.7103	49.485	5.10064e-17
TraesCS1A03G0045700	Thionin	118.871	52.0887	7.34877e-17
TraesCS1D03G0043100LC	-	29.5823	3.24196	7.34877e-17
TraesCS2A03G0481600	ATP synthase gamma chain	100.731	168.558	7.37767e-17
TraesCS4D03G0587700	Folylpolyglutamate synthase	0	18.4553	8.20317e-17
TraesCS4D03G0461900	Isoleucine--tRNA ligase	3.03626	0	1.18021e-16
TraesCS2B03G0178600	Ribulose bisphosphate carboxylase small chain	56.2613	186.714	1.19115e-16
TraesCS6A03G1030700	Peroxidase	50.5615	76.2573	1.20369e-16
TraesCS5A03G0533400	Alcohol dehydrogenase, putative	69.6373	104.889	1.63274e-16
TraesCS1B03G0495300	Fatty acid hydroxylase superfamily	15.9951	36.463	1.67649e-16
TraesCS4D03G0111200	FBD-associated F-box protein	0.00834197	5.817	2.19085e-16
TraesCS7D03G0958000	Thylakoid lumenal 16.5 kDa protein, chloroplastic	29.9034	51.0301	2.68833e-16
TraesCS5D03G0200700LC	-	44.3655	0	3.05773e-16
TraesCS5D03G0290100	Disease resistance protein (TIR-NBS-LRR class) family	0	4.37642	3.26624e-16
TraesCS5D03G0273300LC	-	5.86031	0	3.9074e-16
TraesCS4D03G0078000LC	-	7.94262	2.37808	3.92072e-16
TraesCS5B03G1183200	Trichome birefringence-like protein	15.171	7.4313	4.05629e-16
TraesCS5B03G0034100	Receptor-like kinase	0.168745	2.05948	5.05966e-16
TraesCS1D03G0042100	Trypsin inhibitor	15.6069	5.01238	6.06569e-16
TraesCS3A03G0656700	Protein TIC 62, chloroplastic	58.3822	85.7877	6.16652e-16
TraesCS6B03G0410000	Quinone oxidoreductase-like protein	58.5234	90.0474	6.19273e-16
TraesCS4B03G0583700	Fructose-1,6-bisphosphatase class 1	45.428	86.2582	6.29734e-16
TraesCS2A03G0131600	Ribulose bisphosphate carboxylase small chain	215.373	634.646	6.34818e-16
TraesCS5B03G0558600	Chlorophyll a-b binding protein, chloroplastic	20.2429	37.3907	6.79852e-16
TraesCS4D03G0035200	Ankyrin repeat protein-like	1.72713	6.24549	6.8376e-16
TraesCS5D03G0346300	Stress responsive A/B barrel domain family protein	37.3717	16.4089	6.89745e-16
TraesCS5B03G1179600LC	-	0.0287456	4.77192	8.19443e-16
TraesCS5B03G0016100	Cytochrome P450	224.935	124.296	8.55391e-16
TraesCS5A03G1022800	Non-specific lipid-transfer protein-like protein	19.4489	8.31824	9.92447e-16
TraesCS3B03G0993700	Fructose-1,6-bisphosphatase class 1	89.8056	155.715	1.03429e-15
TraesCS4B03G0572400LC	-	2.42778	0.0369072	1.03429e-15
TraesCS4B03G0844400	Catalase	22.2643	45.9184	1.03429e-15
TraesCS4D03G0286600LC	-	24.7328	0.0365543	1.36828e-15
TraesCS2B03G0179200	Ribulose bisphosphate carboxylase small chain	221.235	483.69	1.38192e-15
TraesCS4D03G0084900LC	-	14.099	0	1.44006e-15
TraesCS2B03G0705000	Oxygen-evolving enhancer protein 1	273.434	386.436	1.50531e-15
TraesCS6D03G0784600LC	-	20.9525	5.2407	1.50703e-15
TraesCS5D03G0260300	Auxin-binding protein	0	11.5239	1.53873e-15
TraesCS7A03G0292100	Alpha/beta-Hydrolases superfamily protein	16.1032	5.84617	1.56488e-15
TraesCS4D03G0390300	Protein SUPPRESSOR OF GENE SILENCING 3	17.5851	8.20981	1.72544e-15
TraesCS2A03G0132100	Ribulose bisphosphate carboxylase small chain	72.9554	254.215	1.82361e-15
TraesCS2D03G1266500	F-box family protein	3.09017	0.253033	1.96525e-15
TraesCS2B03G0889300	Glyceraldehyde-3-phosphate dehydrogenase	204.687	348.32	2.08288e-15
TraesCS2D03G1044700	Aminomethyltransferase	54.0429	97.0981	2.11981e-15
TraesCS5D03G0031100	Ankyrin repeat protein-like	5.2488	1.98446	2.38948e-15
TraesCS6A03G0564100	Photosynthetic NDH subcomplex L 2	17.6156	34.2748	2.56002e-15
TraesCS2B03G1236200LC	-	47.1391	87.3393	3.1069e-15
TraesCS2D03G0569700	Oxygen-evolving enhancer protein 1	454.152	632.885	3.81772e-15
TraesCS5B03G0704500	NAD(P)-binding Rossmann-fold superfamily protein	17.543	32.4855	3.83144e-15
TraesCS5B03G0036500	Fatty acid 2-hydroxylase	12.6587	6.64554	3.86119e-15
TraesCS7D03G0000900	Plastocyanin	646.705	978.779	4.07963e-15
TraesCS4B03G0939000LC	-	12.0398	23.6773	4.84642e-15
TraesCS5B03G0022600	1,3-beta-glucan synthase component (DUF1218)	9.73095	0	6.62277e-15
TraesCS4D03G0454600	NHL repeat-containing protein 2	3.13784	5.53924	8.02243e-15
TraesCS6B03G0506000	Peroxiredoxin, putative	78.2284	147.117	8.68998e-15
TraesCS6D03G0822900	Thioredoxin	31.215	54.675	8.84478e-15
TraesCS6B03G0849400	Phosphoribulokinase	138.082	233.227	9.66624e-15
TraesCS2B03G0179100	Ribulose bisphosphate carboxylase small chain	237.368	510.966	1.00663e-14
TraesCS5A03G1006900LC	-	2.46444	8.54283	1.00871e-14
TraesCS7B03G0176400	Peroxiredoxin	56.9088	79.953	1.16614e-14
TraesCS3B03G1024800	Photosystem II 22 kDa protein, chloroplastic	243.914	369.94	1.33687e-14
TraesCS7A03G0001000	Plastocyanin	892.889	1384.91	1.36899e-14
TraesCS2A03G0804000	Glyceraldehyde-3-phosphate dehydrogenase	383.503	630.806	1.38787e-14
TraesCS2D03G0467500	Oxygen-evolving enhancer protein 3-2, chloroplastic	598.604	871.008	1.45916e-14
TraesCS1A03G0657600	Pyrimidine-specific ribonucleoside hydrolase	7.20801	3.76414	1.57726e-14
TraesCS5B03G1052100	Glutathione-S-transferase	77.3963	43.5437	1.58982e-14
TraesCS5B03G1181100	SCAR family protein	10.6799	4.35044	1.78646e-14
TraesCS3D03G0826800	Photosystem II 22 kDa protein, chloroplastic	234.42	360.476	1.8615e-14
TraesCS4D03G0429100	Photosystem II Psb27 protein	35.7992	69.0617	1.88573e-14
TraesCS5D03G0868800	Lipoxygenase	1.26062	0.147491	1.92857e-14
TraesCS4D03G0085000LC	-	14.2469	0	1.95139e-14
TraesCS6A03G0416600	Peroxiredoxin, putative	151.114	239.437	2.08265e-14
TraesCSU03G0167000	-	126.129	49.2374	2.44778e-14
TraesCS6A03G0797500	ATP synthase delta-subunit	88.423	138.715	2.47748e-14
TraesCS6D03G0152900	NBS-LRR-like resistance protein	0.908864	2.81369	2.75238e-14
TraesCS5D03G0868300	Lipoxygenase	177.715	68.9999	2.84266e-14
TraesCS5D03G1214500	Beta-fructofuranosidase, insoluble protein	84.7928	49.4983	3.17535e-14
TraesCS1D03G0051000	Chymotrypsin inhibitor	693.762	261.364	3.40307e-14
TraesCS5A03G0665300	NAD(P)-binding Rossmann-fold superfamily protein	5.42989	10.4517	3.82502e-14
TraesCS5D03G0196800LC	-	6.4469	0.497092	4.22826e-14
TraesCS5D03G0067200LC	-	13.998	0	4.25648e-14
TraesCS1D03G0052800	Chymotrypsin inhibitor	36.8048	7.6329	4.31715e-14
TraesCS1A03G0648400	Thylakoid lumen 18.3 kDa family protein	54.998	86.339	4.83093e-14
TraesCS4D03G0343700LC	-	1.22065	0	4.89821e-14
TraesCS3A03G0900500	Chlorophyll a-b binding protein, chloroplastic	374.209	596.311	5.03608e-14
TraesCS4D03G0510900LC	-	1.52735	0.145029	5.03608e-14
TraesCS5A03G1000400	Zinc finger protein, putative	19.3709	0	5.03608e-14
TraesCSU03G0404900	-	34.2013	16.4524	5.07939e-14
TraesCS4A03G0201700	Cytochrome P450	2.86274	0.285461	5.47399e-14
TraesCS6B03G0922900	Phosphatidylinositol 3- and 4-kinase family protein	68.2884	28.2335	5.83043e-14
TraesCS4A03G0827600	Basic blue protein	6.69525	0	6.0959e-14
TraesCS7B03G0760700	Thiamine thiazole synthase, chloroplastic	599.578	934.45	7.43225e-14
TraesCS3A03G0871600	Fructose-1,6-bisphosphatase class 1	86.9186	158.829	7.45642e-14
TraesCS4D03G0477800LC	-	0	5.16917	8.45248e-14
TraesCS6B03G0033400	Ferredoxin--NADP reductase	155.544	229.116	9.48385e-14
TraesCS7D03G1294100	Photosystem II stability/assembly factor HCF136	81.1346	122.586	1.04349e-13
TraesCS2D03G0588300	Oxygen-evolving enhancer protein 2-1, chloroplastic	652.214	907.647	1.06063e-13
TraesCS2D03G0129200	Ribulose bisphosphate carboxylase small chain	168.028	475.454	1.18022e-13
TraesCS4B03G0481800	Photosystem II Psb27 protein	55.6602	92.7148	1.29809e-13
TraesCS3A03G0316700	Phosphoenolpyruvate carboxylase	6.50155	14.9311	1.46433e-13
TraesCS6A03G0278700	Zinc finger protein CONSTANS-LIKE 2	32.9352	44.8928	1.47929e-13
TraesCS5D03G0330300	SAP domain containing protein, expressed	5.6432	3.27246	1.52027e-13
TraesCS7B03G0396300	Lumenal PsbP-like protein	22.4334	41.5971	1.58002e-13
TraesCS5B03G1260800	basic helix-loop-helix (bHLH) DNA-binding superfamily protein	5.0585	0.610031	1.79799e-13
TraesCS5A03G0967000	Malate dehydrogenase	12.3705	23.2011	1.9032e-13
TraesCS5B03G0022000	Dihydrolipoamide acetyltransferase component of pyruvate dehydrogenase complex	4.05094	0.0102252	1.9344e-13
TraesCS6A03G0965800	Translation initiation factor eIF-2B subunit epsilon	3.73569	7.87284	2.01768e-13
TraesCS4D03G0517700	Fructose-1,6-bisphosphatase class 1	67.2324	112.849	2.34387e-13
TraesCS7B03G0052100LC	-	1.36954	3.2377	2.71959e-13
TraesCS6D03G0025700	Ferredoxin--NADP reductase	132.559	198.799	3.26583e-13
TraesCS4D03G0502400	ATP synthase subunit b	188.848	293.255	3.31845e-13
TraesCS2A03G0588700	Oxygen-evolving enhancer protein 1	326.799	453.117	3.37492e-13
TraesCS5A03G0505700	Histidine kinase, putative	0.0771775	0.343874	3.65777e-13
TraesCS2A03G0131800	Ribulose bisphosphate carboxylase small chain	15.0161	93.1214	3.76354e-13
TraesCS4D03G0293100	Ribonucleases P/MRP protein subunit POP1	1.98545	0.7458	3.76909e-13
TraesCS6A03G0317300	Quinone oxidoreductase-like protein	43.5996	79.6252	3.88922e-13
TraesCS5D03G0285300	Thioredoxin	43.5463	66.4533	3.9562e-13
TraesCS1D03G0131800	Patatin	52.92	21.9666	4.01666e-13
TraesCS5B03G1218400LC	-	0.0156664	5.43965	4.21677e-13
TraesCS7D03G0790600	Phosphoenolpyruvate carboxylase	11.2289	17.691	4.26517e-13
TraesCS6D03G0910500	Peroxidase	25.699	39.4388	4.38015e-13
TraesCSU03G0017800	-	88.849	57.4734	4.38015e-13
TraesCS6A03G0329900	Glutathione S-transferase	12.7696	3.44381	4.77719e-13
TraesCS2B03G1235700	Aminomethyltransferase	111.331	182.954	5.22202e-13
TraesCS5D03G1065400	Glucose-1-phosphate adenylyltransferase	15.2362	24.626	5.88483e-13
TraesCS5D03G0744700	Triosephosphate isomerase	132.879	176.007	6.12355e-13
TraesCS5D03G0832700	Benzyl alcohol O-benzoyltransferase	10.7483	25.3526	6.20627e-13
TraesCS5B03G1006500	Cytochrome b6-f complex subunit 7	120.763	184.901	6.47253e-13
TraesCS7D03G1087900	ATP-dependent zinc metalloprotease FTSH protein	60.5998	81.2481	6.57585e-13
TraesCS6A03G0980600	O-methyltransferase	16.6815	7.47194	6.67666e-13
TraesCS5A03G1217700	O-methyltransferase	5.73312	1.19074	6.76998e-13
TraesCS1B03G0896900	Early light-induced protein	7.04164	1.33452	7.00186e-13
TraesCS6A03G0943900	Thioredoxin	80.626	122.482	8.05605e-13
TraesCS5D03G0268900LC	-	3.27405	0	9.25346e-13
TraesCS1A03G0233400	Chlororespiratory reduction31	18.4232	36.5566	1.01478e-12
TraesCS2B03G0179500LC	-	116.528	386.364	1.05086e-12
TraesCS6D03G0119600	Protein TolB	34.6182	49.7275	1.21135e-12
TraesCS4A03G0828000	Sec14p-like phosphatidylinositol transfer family protein	4.40187	0	1.21822e-12
TraesCS4A03G0059700	Photosynthetic NDH subcomplex B 2	40.3668	62.1933	1.22783e-12
TraesCS1B03G0769100	Phospholipase A1	27.4816	12.2443	1.27441e-12
TraesCS5A03G0020700	Cytochrome P450	21.8548	9.51569	1.3434e-12
TraesCS5D03G0815800	Protein PLASTID MOVEMENT IMPAIRED 1	8.72541	14.0653	1.52346e-12
TraesCS7A03G1141400	ATP-dependent zinc metalloprotease FTSH protein	28.5098	38.5887	1.52346e-12
TraesCS6D03G0478800LC	-	1.03373	6.85144	1.81771e-12
TraesCS2B03G0600500	ATP synthase gamma chain	56.6018	90.3408	1.83514e-12
TraesCS3A03G1006600	Rhodanese-like domain-containing protein 4, chloroplastic	60.4602	81.4856	1.94407e-12
TraesCS5B03G0023200	fiber (DUF1218)	6.35696	0.0178483	2.00446e-12
TraesCS1B03G0734300	Thylakoid lumen 18.3 kDa family protein	75.8413	115.999	2.04746e-12
TraesCS3D03G0632500LC	-	4.26461	0.670009	2.12059e-12
TraesCS3A03G0934200	Calcium sensing receptor, chloroplastic	55.4659	83.7036	2.18741e-12
TraesCS5D03G0871300	Deoxyhypusine synthase, putative, expressed	14.368	0.302891	2.29158e-12
TraesCS3D03G0548000	Carbonic anhydrase	6.47664	28.8988	2.38784e-12
TraesCS5A03G0549100	Chlorophyll a-b binding protein, chloroplastic	19.523	35.5553	2.38784e-12
TraesCS1D03G0509100	Antiholin-like protein lrgB	31.4921	55.1336	2.42111e-12
TraesCS1D03G0956300	Subtilisin-like protease	42.9384	7.10345	2.79143e-12
TraesCS5B03G0770700	Cysteine synthase	42.9247	27.4233	2.82651e-12
TraesCS6D03G0353400	Peroxiredoxin, putative	109.798	168.389	3.22918e-12
TraesCS2A03G1166300	Glutamine synthetase	188.993	313.422	3.59697e-12
TraesCS7D03G0879600	Thiamine thiazole synthase, chloroplastic	11.649	21.9401	3.60557e-12
TraesCS3D03G0600000	Protein TIC 62, chloroplastic	53.8844	78.4404	3.67564e-12
TraesCS5A03G0092400	Chloroplast stem-loop-binding protein	58.4196	105.355	3.98579e-12
TraesCS5D03G0635900	NAD(P)-binding Rossmann-fold superfamily protein	20.5316	34.95	4.53372e-12
TraesCS5A03G1022700	Lipid transfer protein	8.35252	0	4.66882e-12
TraesCS4B03G0188800	NAD(P)H dehydrogenase subunit 48	24.6971	43.9034	4.80791e-12
TraesCS1D03G0055900	HXXXD-type acyl-transferase family protein	1.07214	0.0548323	6.36894e-12
TraesCS1B03G0321400	60S ribosomal protein L28	18.1716	6.65048	6.56292e-12
TraesCS7D03G0405400	Germin-like protein	1482.95	1997.75	6.56332e-12
TraesCS7B03G0694200	Cytochrome P450 family protein	10.4957	21.7735	6.59517e-12
TraesCS7A03G0824800	Haloacid dehalogenase-like hydrolase family protein	31.4976	55.5125	6.87042e-12
TraesCS2B03G1371300	Clustered mitochondria protein	19.2115	24.4681	7.43426e-12
TraesCS2A03G0146100	Germin-like protein	184.841	307.571	7.52256e-12
TraesCS7B03G0297700	Zinc finger constans-like protein	4.34907	10.8748	8.23177e-12
TraesCS7D03G0149600	1-deoxy-D-xylulose-5-phosphate synthase, Transketolase	219.642	351.275	8.70655e-12
TraesCS5B03G1159400LC	-	0	9.42478	8.87027e-12
TraesCS3B03G1359800	Villin	14.7924	11.1375	1.00173e-11
TraesCS6D03G0672500	ATP synthase delta-subunit	61.3487	90.3331	1.03028e-11
TraesCS5A03G0839400	Flavin-containing monooxygenase	4.32262	1.28087	1.03045e-11
TraesCS5D03G0282200LC	-	11.4611	1.60603	1.06023e-11
TraesCS7A03G0836700	Cytochrome P450 family protein	1.30829	5.23269	1.08045e-11
TraesCS5D03G0627300	Beta-glucosidase	81.1159	50.6825	1.10298e-11
TraesCS6D03G0108100	Short-chain dehydrogenase/reductase family protein	0.651851	2.82209	1.10324e-11
TraesCS2D03G0485100	ATP synthase gamma chain	26.7133	44.6752	1.14946e-11
TraesCS6D03G0789500	Photosystem II 10 kDa polypeptide	337.022	477.457	1.23721e-11
TraesCS7A03G0670800LC	-	8.2057	0	1.25616e-11
TraesCS2A03G0064300	ATP sulfurylase (Sulfate adenylyltransferase)	19.7351	32.0145	1.3064e-11
TraesCS3D03G0637500LC	-	2.44538	0.0303961	1.47992e-11
TraesCS2B03G1473100	Ankyrin repeat protein-like	1.00112	0.149451	1.49701e-11
TraesCS3B03G1156100	Rhodanese-like domain-containing protein 4, chloroplastic	24.1369	32.7709	1.77834e-11
TraesCS2B03G1322200	Glutamine synthetase	128.037	210.382	1.79961e-11
TraesCS6A03G0746700	rho GTPase-activating gacO-like protein	45.98	25.1935	1.80164e-11
TraesCS4D03G0752900	Catalase	5.47705	11.8076	1.84309e-11
TraesCS6D03G0782100	Clustered mitochondria protein	46.8437	66.7829	2.06323e-11
TraesCS6D03G0670700	Peptidylprolyl isomerase	21.9987	38.425	2.07715e-11
TraesCS2A03G0608500	Photosystem I reaction center subunit psaK	516.396	780.494	2.11393e-11
TraesCS5A03G0911000	Deoxyhypusine synthase	1.73541	0.0847025	2.12709e-11
TraesCS5D03G0952400	Glutathione-S-transferase	115.237	66.7613	2.23704e-11
TraesCS4A03G0201600	Tryptophan synthase alpha chain	5.1872	0.622149	2.59362e-11
TraesCS7A03G1001800	Thylakoid lumenal 16.5 kDa protein, chloroplastic	19.5032	32.0065	2.63943e-11
TraesCS5B03G1145100LC	-	0	4.1372	2.84734e-11
TraesCS3D03G0632700	Dirigent protein	7.36268	1.45016	2.8756e-11
TraesCS4D03G0283600LC	-	0.44342	4.23606	3.29346e-11
TraesCS2D03G0675900	ATP synthase subunit d, mitochondrial	165.607	114.151	3.36364e-11
TraesCS2A03G0066500	Chitinase	50.9241	25.5266	3.76623e-11
TraesCS1D03G0058000	Chaperone DnaJ	52.0671	92.4179	4.50623e-11
TraesCS4D03G0237000	Methyltransferase-related protein, putative	17.9946	7.03154	4.59925e-11
TraesCS3B03G0745800	Dihydroflavonol-4-reductase	43.2849	62.8919	4.9184e-11
TraesCS2D03G0580700	Peroxisomal (S)-2-hydroxy-acid oxidase	30.8558	54.684	5.11231e-11
TraesCS3B03G1061700	Calcium sensing receptor, chloroplastic	64.4684	102.397	5.24519e-11
TraesCS5A03G0965900LC	-	0	3.14216	5.3899e-11
TraesCS2D03G1268900	Beta-glucosidase	8.26562	0.0914051	5.41123e-11
TraesCS5B03G0034500	Protein phosphatase 2C family protein	2.67726	9.9919	5.67013e-11
TraesCS6D03G0070100	Mitochondrial transcription termination factor-like	4.12069	0.0224427	5.858e-11
TraesCS6A03G0917800	Photosystem II 10 kDa polypeptide	458.031	624.209	6.1045e-11
TraesCS5B03G1216500LC	-	0	5.62042	6.11453e-11
TraesCS4A03G1254000	Plastocyanin	338.215	520.238	6.46194e-11
TraesCS1D03G0051100	Chymotrypsin inhibitor	18.8901	2.79795	7.2172e-11
TraesCS3A03G0543900	transmembrane protein, putative (DUF1118)	27.387	47.9473	7.54668e-11
TraesCS3B03G0675200	Carbonic anhydrase	10.5256	50.1583	7.57655e-11
TraesCS3A03G0104700LC	-	1.81733	8.0267	8.121e-11
TraesCS1B03G1283900LC	-	12.2969	2.89018	8.5184e-11
TraesCS1D03G0373900	Fatty acid hydroxylase superfamily	3.53328	9.16	8.67612e-11
TraesCS7A03G0160800	1-deoxy-D-xylulose-5-phosphate synthase, Transketolase	145.744	234.794	9.00714e-11
TraesCS2B03G0580900	Oxygen-evolving enhancer protein 3-2, chloroplastic	556.747	802.157	9.16068e-11
TraesCS5D03G0208000	Pyrophosphate--fructose 6-phosphate 1-phosphotransferase subunit alpha	0.580879	0.155898	9.16068e-11
TraesCS5A03G0957300	Cytochrome b6-f complex subunit 7	106.029	161.153	9.23135e-11
TraesCS7D03G0141900	Methyltransferase family protein	47.7026	75.2799	9.23135e-11
TraesCS7D03G0546100	Lumenal PsbP-like protein	20.4159	34.1854	9.27183e-11
TraesCS5B03G0449300	Indole-3-glycerol phosphate synthase	108.562	57.7093	9.30401e-11
TraesCS3B03G0771100	Glycerate kinase	5.98869	11.1243	9.33302e-11
TraesCS5A03G1166800	Catalase	12.1419	23.1036	9.50753e-11
TraesCS6D03G0599500	Phosphoribulokinase	96.8997	154.644	1.03721e-10
TraesCS1D03G0885700	Lipid transfer protein	36.6048	72.7114	1.10108e-10
TraesCS5B03G0095800	Chloroplast stem-loop binding protein	63.3408	121.795	1.10914e-10
TraesCS1B03G0625000	Protein curvature thylakoid chloroplastic-like	23.5377	63.2533	1.20808e-10
TraesCS7B03G1080900	Pentatricopeptide repeat-containing protein	3.09693	5.43189	1.24346e-10
TraesCS5B03G0228100	Boron transporter	8.09012	4.89301	1.2441e-10
TraesCS4D03G0204400LC	-	0.853458	0	1.28679e-10
TraesCSU03G0541400LC	-	63.7666	34.8308	1.44592e-10
TraesCS6B03G1278500	Peroxidase	18.3512	26.8889	1.51185e-10
TraesCS5B03G1356900	PGR5-like protein 1A, chloroplastic	26.7492	38.4539	1.51253e-10
TraesCS5A03G0971200	Myb/SANT-like DNA-binding domain protein	0	1.40876	1.64744e-10
TraesCS4D03G0069000	Peptidylprolyl isomerase	49.4169	79.3077	1.74012e-10
TraesCS5B03G0219600	Rubredoxin	42.6936	74.6471	1.74012e-10
TraesCS1A03G0528100	Antiholin-like protein lrgB	26.7094	42.9323	1.88257e-10
TraesCS3A03G0057100	Lecithin-cholesterol acyltransferase-like 1	9.02057	17.7881	1.93938e-10
TraesCS6A03G0056000	Chloroplast stem-loop binding protein	12.5345	23.6252	1.96322e-10
TraesCS6B03G0743300	Leucine-rich repeat protein kinase family protein	42.1455	61.1258	2.05631e-10
TraesCS7A03G0647100	RNA-binding protein	123.526	170.819	2.1014e-10
TraesCS5D03G0828000	BTB/POZ domain-containing protein	9.87424	19.9672	2.12252e-10
TraesCS4D03G0078300LC	-	6.77166	1.50413	2.23888e-10
TraesCS4D03G0081000	Photosynthetic NDH subcomplex L 2	19.6755	34.9532	2.26847e-10
TraesCS4D03G0493700LC	-	0.101678	5.38486	2.43776e-10
TraesCS3B03G0401400	Phosphoenolpyruvate carboxylase	3.2648	6.74213	2.50314e-10
TraesCS1A03G0955000	Photosystem I reaction center subunit VI	620.723	936.486	2.50721e-10
TraesCS5D03G0242800	WD-40 repeat family protein-2	2.88455	8.86	2.51602e-10
TraesCS2B03G0179300	Ribulose bisphosphate carboxylase small chain	24.1089	59.5913	2.52144e-10
TraesCS1B03G0753600LC	-	1.83719	0.0988979	2.52718e-10
TraesCS3B03G1058500	Receptor-like kinase	1.59851	4.1748	2.57851e-10
TraesCS4D03G0679400	Sucrose transporter	15.877	27.3474	2.83313e-10
TraesCS5B03G0294300	Thioredoxin	120.775	177.36	2.83688e-10
TraesCS3B03G0917300	Photosystem II reaction center PsbP family protein	18.5813	29.0885	2.99173e-10
TraesCS5A03G0887500	RNA-binding protein	231.265	322.609	3.06366e-10
TraesCS6B03G0953300	Geranylgeranyl reductase	128.711	183.64	3.17641e-10
TraesCS1D03G0252800	Cellulose synthase-like protein	2.02055	0.209816	3.20763e-10
TraesCS7D03G0626900	RNA-binding protein	250.983	330.651	3.34135e-10
TraesCS3A03G0069400	O-methyltransferase	24.1976	7.68082	3.34196e-10
TraesCS7A03G0558600LC	-	25.0463	55.8894	3.34435e-10
TraesCS7D03G1249500	GDSL esterase/lipase	16.9202	0.97524	3.5834e-10
TraesCS6A03G1051600	Epimerase family protein	13.3532	23.6409	3.7087e-10
TraesCS6A03G0910700	Clustered mitochondria protein	38.1839	56.6236	3.85474e-10
TraesCS2B03G0142700	2-oxoglutarate (2OG) and Fe(II)-dependent oxygenase superfamily protein, putative	38.589	21.57	3.93133e-10
TraesCS7D03G0810700	Haloacid dehalogenase-like hydrolase family protein	25.0729	42.4765	3.99703e-10
TraesCS3D03G0908300	AT1G65230-like protein	4.62959	8.46389	4.41895e-10
TraesCS6B03G1156000	Thioredoxin	46.3953	73.4629	4.41895e-10
TraesCS2A03G0460300	Oxygen-evolving enhancer protein 3-2, chloroplastic	677.507	955.334	4.44751e-10
TraesCS7A03G0670700LC	-	5.83263	0	4.6356e-10
TraesCS7B03G1258000	GDSL esterase/lipase	1.26408	0.0338958	4.88905e-10
TraesCS3A03G0593600	Carbonic anhydrase	5.05597	20.1357	4.90435e-10
TraesCS3D03G0632600LC	-	6.8334	1.18001	5.11129e-10
TraesCS5B03G0820400	Triosephosphate isomerase	41.8052	56.2669	5.11744e-10
TraesCS5A03G0995400	Leguminosin group485 secreted peptide	3.78134	0	5.20749e-10
TraesCS5A03G1006800LC	-	4.03026	13.8797	5.20925e-10
TraesCS3A03G0861000LC	-	0	1.04784	5.44219e-10
TraesCS2A03G0544100	Tetratricopeptide repeat protein 1	20.7286	29.3841	5.62261e-10
TraesCS7D03G1233400	Protein PLANT CADMIUM RESISTANCE 2	75.3797	38.3224	5.63932e-10
TraesCS4B03G0509300	NHL repeat-containing protein 2	3.29262	5.32966	6.06539e-10
TraesCS7B03G0685900	Phosphoglucosamine mutase family protein	15.1737	24.2447	6.11898e-10
TraesCS3D03G0308400	Protein DJ-1	8.37937	2.50312	6.4982e-10
TraesCS5D03G0941300	Leguminosin group485 secreted peptide	34.0583	87.8169	6.56968e-10
TraesCS1A03G0534000	Protein curvature thylakoid chloroplastic-like	33.6581	58.2765	6.65505e-10
TraesCS2A03G1256000	Calreticulin	131.752	100.733	6.69797e-10
TraesCS7D03G0334500	Dirigent protein	39.1968	67.5556	6.78017e-10
TraesCS7B03G1046700	Peptidylprolyl isomerase	26.996	41.3219	7.25448e-10
TraesCS2A03G1201700	Clustered mitochondria protein	13.8675	17.4755	7.39873e-10
TraesCS1A03G1014100	Protein CHUP1, chloroplastic	5.10835	8.98154	7.54651e-10
TraesCS5D03G0494600	Alcohol dehydrogenase, putative	14.3375	25.9475	7.77661e-10
TraesCS5D03G0421800	3-ketoacyl-CoA thiolase	43.0997	27.8179	7.80316e-10
TraesCS7B03G0900200	RNA-binding protein	27.0717	15.7114	8.05695e-10
TraesCS1B03G0036700	Defensin	101.587	65.0815	8.84315e-10
TraesCS4B03G0753200	Ribulose-phosphate 3-epimerase	87.4807	121.716	8.90791e-10
TraesCS3B03G1117500	AT1G65230-like protein	9.81196	17.4407	9.26217e-10
TraesCS5A03G0966000LC	-	0	6.28893	9.26217e-10
TraesCS5D03G0141500	B3 domain-containing protein	2.85616	0	9.31572e-10
TraesCS7A03G1357000	Phytoene synthase	14.4749	22.8045	9.40248e-10
TraesCS2D03G1134000	Nuclease S1	9.46237	3.43609	9.74307e-10
TraesCS4B03G0690300	Sigma factor sigB regulation protein rsbQ	8.05367	14.2942	1.00346e-09
TraesCS4A03G0826100	FBD-associated F-box protein	1.44684	0	1.08692e-09
TraesCS6A03G0966800	Bidirectional sugar transporter SWEET	19.7183	25.8414	1.08762e-09
TraesCS4A03G0588400LC	-	0	5.23998	1.09848e-09
TraesCS7D03G0673000	Translation initiation factor IF-2	14.7126	19.2373	1.1038e-09
TraesCS7A03G1163900	Mg-protoporphyrin IX chelatase	133.838	182.001	1.14684e-09
TraesCS6A03G0669900	Glutathione peroxidase	47.8775	67.9941	1.16566e-09
TraesCS4B03G0610800	Chaperone protein dnaJ	39.7646	62.188	1.27164e-09
TraesCS6D03G0215300LC	-	6.16632	0	1.28166e-09
TraesCS7D03G0540200LC	-	115.97	198.795	1.32955e-09
TraesCS5D03G0067300LC	-	8.4401	0.0415661	1.36534e-09
TraesCS5D03G0336600	Late embryogenesis abundant (LEA) hydroxyproline-rich glycoprotein family	4.9821	9.96199	1.39163e-09
TraesCS1A03G0461300	Protochlorophyllide reductase	81.2714	102.62	1.43744e-09
TraesCS6D03G0689300	Glycine cleavage system h protein	140.86	205.718	1.46913e-09
TraesCS1A03G1084700	Argonaute	9.98857	14.662	1.55805e-09
TraesCS5D03G0283200LC	-	0	2.12362	1.62856e-09
TraesCS7B03G0528900	ACT domain-containing protein	22.0315	29.8885	1.65451e-09
TraesCS5D03G0162000LC	-	8.96111	2.28369	1.75499e-09
TraesCS3D03G0082300	O-methyltransferase	51.0816	19.9627	1.80286e-09
TraesCS7A03G0257600	Photosynthetic NDH subcomplex B 3	39.8344	65.4495	1.85889e-09
TraesCS5A03G0802100	Aquaporin-like protein	2.36828	10.9882	1.92096e-09
TraesCS7A03G0482500	CONSTANS-like zinc finger protein	5.55575	11.4627	1.93185e-09
TraesCS1D03G0643400	Chaperone protein dnaJ	13.0258	23.5038	1.9324e-09
TraesCS2D03G0129300	Ribulose bisphosphate carboxylase small chain	7.57924	17.9816	1.9337e-09
TraesCS2D03G1175600	Anthocyanin 5-aromatic acyltransferase	5.75388	1.89969	1.9485e-09
TraesCS4D03G0363600	ATP-dependent RNA helicase	9.9581	16.7978	2.31186e-09
TraesCS6A03G0804600	Geranylgeranyl reductase	198.608	296.954	2.37963e-09
TraesCS5A03G0286500	Fructose-bisphosphate aldolase	105.853	204.728	2.40095e-09
TraesCS6D03G0784700LC	-	38.7856	14.6123	2.40095e-09
TraesCS7B03G1004000	ATP-dependent zinc metalloprotease FTSH protein	41.698	54.1255	2.41885e-09
TraesCS4A03G1111500	Phosphoglucan, water dikinase	11.1982	16.5111	2.56142e-09
TraesCS5A03G0237400	elongation factor Ts family protein	55.0133	72.7846	2.66278e-09
TraesCS5B03G0686100	Serine carboxypeptidase family protein, expressed	3.43213	1.7258	2.6723e-09
TraesCS2D03G0451200	Cytochrome b6-f complex iron-sulfur subunit	9.27371	16.3632	2.735e-09
TraesCS4D03G0058600	Lipoxygenase	14.494	9.85743	2.79169e-09
TraesCS4D03G0646800	Photosynthetic NDH subcomplex B 2	20.6891	32.1832	2.91827e-09
TraesCS7B03G0224400	Germin-like protein	1239.13	1592.8	2.92529e-09
TraesCS7D03G1109500	Mg-protoporphyrin IX chelatase	133.544	188.299	2.98991e-09
TraesCS5B03G1236400	Calreticulin	3.90897	1.39778	3.12308e-09
TraesCS4A03G0020800	Dirigent protein	3.57643	9.34727	3.20978e-09
TraesCS6A03G0063600	Allene oxide synthase	48.4528	65.7013	3.28003e-09
TraesCS2B03G0073700	Glutamyl-tRNA (Gln) amidotransferase subunit A	1.87252	0.0883307	3.29686e-09
TraesCS7D03G0427900	Leucine-rich repeat receptor-like protein kinase family protein	9.60146	3.73103	3.32757e-09
TraesCS2B03G0205100	Germin-like protein	196.161	401.623	3.41673e-09
TraesCS3A03G1049300	Glutathione S-transferase	153.041	107.961	3.53334e-09
TraesCS4D03G0493400	Glutathione-S-transferase	21.6363	14.0279	3.54982e-09
TraesCS6B03G1095300	Clustered mitochondria protein	46.4065	65.6862	3.72257e-09
TraesCS4D03G0204500LC	-	1.77735	0	3.85328e-09
TraesCS5A03G0296100	Thioredoxin	52.5972	82.0205	4.01089e-09
TraesCS7A03G0416700	Germin-like protein	1627.54	2076.02	4.01927e-09
TraesCS7D03G0036600	Ferredoxin--NADP reductase	80.7202	130.579	4.09505e-09
TraesCS3D03G0828700	Protein NRT1/ PTR FAMILY 5.5	5.86702	2.43214	4.12805e-09
TraesCS3A03G0098500LC	-	3.20157	0	4.13107e-09
TraesCS2B03G0318200	Ultraviolet-B-repressible protein	264.378	382.627	4.13443e-09
TraesCS2D03G1078400	Anthocyanidin reductase	13.4706	4.87613	4.13667e-09
TraesCS6D03G0215200LC	-	2.04936	0.025622	4.15075e-09
TraesCS3D03G0615900	Glycerate kinase	8.6659	15.2141	4.16954e-09
TraesCS7B03G0015200	Photosynthetic NDH subcomplex B 3	36.6937	54.4284	4.28849e-09
TraesCS3D03G0061300	Bowman birk trypsin inhibitor	63.8478	36.429	4.41266e-09
TraesCS7B03G0843300	Thylakoid lumenal 16.5 kDa protein, chloroplastic	25.5537	43.7668	4.92615e-09
TraesCS6D03G0853000	Cytochrome c1-1, heme protein, mitochondrial	69.0288	100.727	5.44929e-09
TraesCS5B03G0022900	3-ketoacyl-CoA synthase	1.38063	5.63375	5.61369e-09
TraesCS5D03G0832800	Alpha/beta fold hydrolase	2.59793	9.06319	5.93815e-09
TraesCS2D03G0236100	Multidrug resistance protein MdtC	270.754	388.074	5.94667e-09
TraesCS5D03G0234500	PsbP-like protein 1	13.0876	21.8437	5.94667e-09
TraesCS5A03G0640500	Glycosyltransferase	7.08815	16.2462	6.49877e-09
TraesCS5B03G1253800	Actin	104.445	74.3998	6.49877e-09
TraesCS2A03G0616100	Laccase	3.89407	7.21552	6.58142e-09
TraesCS1B03G0760500	Alpha/beta-hydrolase-like protein	2.94668	5.16157	6.64443e-09
TraesCS3B03G0532100	Magnesium-protoporphyrin IX monomethyl ester [oxidative] cyclase	104.136	141.613	6.72756e-09
TraesCS5D03G1065800	SCAR family protein	11.3901	14.5927	6.93037e-09
TraesCS3A03G0643700	ATP synthase subunit beta	30.5386	19.2177	6.97879e-09
TraesCS5B03G1258000LC	-	3.32743	0	7.12581e-09
TraesCS7A03G0099200	Phosphoglucan, water dikinase	11.6206	17.1949	7.14081e-09
TraesCS5D03G0952600	Peroxisomal (S)-2-hydroxy-acid oxidase	42.8465	84.2993	7.40049e-09
TraesCS6D03G0313300	Fatty acid hydroxylase superfamily	30.4289	17.8416	7.55088e-09
TraesCS4A03G0827500	Basic blue protein, putative	1.77681	0	7.5845e-09
TraesCS7B03G0606700	Photosystem II core complex proteins psbY	169.918	243.587	7.5845e-09
TraesCS1D03G0515200	Protein curvature thylakoid chloroplastic-like	17.123	45.7204	7.58944e-09
TraesCS1B03G0614900LC	-	14.2254	19.0451	7.83539e-09
TraesCS5D03G0049900LC	-	20.5146	31.0597	7.8427e-09
TraesCS4D03G0608300LC	-	1.87059	0	8.01349e-09
TraesCS6D03G0917400LC	-	82.3273	58.7427	8.4658e-09
TraesCS7B03G0472800	RNA-binding protein	219.654	296.119	8.4658e-09
TraesCS5D03G0512700	Chlorophyll a-b binding protein, chloroplastic	28.1601	44.1398	8.4665e-09
TraesCS2D03G0408000	ZCW7	1.84312	0.445241	8.50497e-09
TraesCS6A03G0018400	Ferredoxin--NADP reductase	43.6392	59.5913	8.59792e-09
TraesCS1A03G0896800	Methyltransferase	29.9909	40.1347	8.71077e-09
TraesCS6D03G0480200	Elongation factor Tu	138.075	186.03	8.91965e-09
TraesCS1D03G0708200	Ribonuclease P protein subunit p29	5.19597	12.0322	9.1486e-09
TraesCS4A03G0206400	ATP synthase subunit b	251.244	366.716	9.1486e-09
TraesCS1B03G0216400	Dihydrolipoyl dehydrogenase	4.33666	11.1499	9.22225e-09
TraesCS5D03G0951800	Mitochondrial transcription termination factor family protein	22.6421	35.1243	9.46557e-09
TraesCS6D03G0847700	Bidirectional sugar transporter SWEET	33.2223	47.1449	9.6114e-09
TraesCS4B03G1016000	basic helix-loop-helix (bHLH) DNA-binding superfamily protein	0.0825457	0.56613	9.62803e-09
TraesCS4D03G0078600LC	-	2.71097	0	9.75438e-09
TraesCS6D03G0063100	Allene oxide synthase	30.0569	41.4575	9.75438e-09
TraesCS1A03G0035800LC	-	0.343132	2.8879	9.75441e-09
TraesCS5B03G1144500	F-box protein	0	1.11844	9.78415e-09
TraesCS2A03G1195300	Glycine-rich cell wall structural protein	30.4826	8.8434	9.95977e-09
TraesCS5A03G1024000	Glutamate dehydrogenase	13.9746	7.4536	9.95977e-09
TraesCS5B03G1168400	ADP-ribosylation factor	199.913	148.093	9.95977e-09
TraesCS5B03G1189000	Chalcone-flavonone isomerase family protein	51.9676	67.9621	1.01983e-08
TraesCS7B03G0298500	Protein curvature thylakoid chloroplastic-like	195.391	265.762	1.04156e-08
TraesCS7B03G0641600	Ferredoxin	82.9413	122.836	1.04156e-08
TraesCS4D03G0091900	Histidine kinase	3.46615	5.44262	1.06878e-08
TraesCS2D03G1182700	Chalcone synthase	42.0137	62.1937	1.10066e-08
TraesCS6D03G0283500	Glutathione S-transferase	19.0609	7.41685	1.12465e-08
TraesCS4B03G0981200	Glycosyltransferase	52.8566	29.0533	1.1956e-08
TraesCS6D03G0329100	Pentatricopeptide repeat-containing protein	3.57087	5.22653	1.19735e-08
TraesCS3D03G0506700	transmembrane protein, putative (DUF1118)	25.3799	40.5286	1.23734e-08
TraesCS6B03G1100700	Purple acid phosphatase	28.1804	49.6576	1.33545e-08
TraesCS7A03G0916800	Thiamine thiazole synthase, chloroplastic	565.385	955.622	1.33795e-08
TraesCS4B03G0970700	Pterin-4-alpha-carbinolamine dehydratase, putative	86.8211	125.799	1.37585e-08
TraesCS3A03G1051300LC	-	0.934444	4.53387	1.46988e-08
TraesCS1B03G0617500	Antiholin-like protein lrgB	20.1944	33.181	1.51839e-08
TraesCS4B03G0568800	ATP synthase subunit b	192.953	286.505	1.52906e-08
TraesCS7B03G0342700	Chlorophyll a-b binding protein, chloroplastic	696.237	1012.04	1.59613e-08
TraesCS7D03G1259900	ATP-dependent zinc metalloprotease FTSH	68.3339	93.5663	1.67785e-08
TraesCS5A03G1074100	Lactoylglutathione lyase	47.7926	70.1117	1.69638e-08
TraesCS5B03G0960600	Deoxyhypusine synthase	2.21461	0.0654086	1.82316e-08
TraesCS5D03G1127400	Photosystem II reaction center Psb28 protein	33.8642	52.9779	1.82316e-08
TraesCS5B03G1052300	Peroxisomal (S)-2-hydroxy-acid oxidase	37.1764	79.4045	1.84574e-08
TraesCS6B03G0943400	Glycine rich protein	56.6793	23.0726	1.92256e-08
TraesCS4D03G0490400	50S ribosomal protein L10	58.3451	88.6658	1.93141e-08
TraesCS1D03G0507700	Shikimate kinase	82.1231	108.624	1.94885e-08
TraesCS2D03G0940300	Calcium-binding EF-hand family protein	4.22498	7.59134	1.94885e-08
TraesCS3A03G0675200	Glycerate kinase	8.8847	13.6569	1.94885e-08
TraesCS7A03G0804600	Ferredoxin	67.5696	107.337	1.97849e-08
TraesCS1D03G0639700	Wound-induced protease inhibitor	10.3655	1.54895	2.00806e-08
TraesCS4A03G0032200	Ribulose-phosphate 3-epimerase	78.5984	107.898	2.01559e-08
TraesCS7A03G0847000	Phosphoenolpyruvate carboxylase	10.8135	15.3723	2.09498e-08
TraesCS1A03G0068100	Chaperone DnaJ	56.1504	94.054	2.14861e-08
TraesCS2D03G0875000	Elongation factor G	81.5565	107.816	2.15034e-08
TraesCS6A03G0050900	Acid beta-fructofuranosidase	13.5492	4.39087	2.24526e-08
TraesCS5A03G0285700	GDP-L-galactose phosphorylase 1	8.69951	11.6924	2.2844e-08
TraesCS6A03G0157000LC	-	0.0509843	0.532157	2.2844e-08
TraesCS3B03G0235400	Cysteine synthase	88.2617	114.915	2.37314e-08
TraesCS1B03G0074200LC	-	63.2022	106.746	2.45952e-08
TraesCS2B03G0581100	Beta-amylase	16.3855	27.9644	2.45952e-08
TraesCS4D03G0155600	NAD(P)H dehydrogenase subunit 48	26.6197	40.6237	2.56469e-08
TraesCS3A03G0560900	MYB-related transcription factor	18.5421	33.8136	2.57813e-08
TraesCS5A03G0020900	Cytochrome P450	39.9037	21.9139	2.59377e-08
TraesCS7B03G1030900	Mg-protoporphyrin IX chelatase	37.3503	50.6229	2.59377e-08
TraesCS4D03G0362800LC	-	2.18152	0	2.62135e-08
TraesCS5D03G0110800	Subtilisin-like protease	8.33319	13.9166	2.62135e-08
TraesCS7A03G1325900	receptor kinase 1	5.69668	2.91108	2.62135e-08
TraesCS6B03G1306000	Epimerase family protein	26.6423	43.1378	2.65317e-08
TraesCS2B03G0876600LC	-	69.3247	30.5659	2.69243e-08
TraesCS5A03G1006000	Peroxisomal (S)-2-hydroxy-acid oxidase	69.5706	143.375	2.73447e-08
TraesCS3D03G1089600	Villin	30.4362	23.2131	2.76041e-08
TraesCS5A03G1113100	Glucose-1-phosphate adenylyltransferase	18.4449	26.8239	2.76869e-08
TraesCS7D03G0837000	Lactoylglutathione lyase	91.103	67.2689	2.76869e-08
TraesCS7B03G0858900	UDP-glycosyltransferase	0.530188	3.00432	2.93848e-08
TraesCS4A03G0996300	Purple acid phosphatase	3.05044	0.487755	2.94741e-08
TraesCS4A03G0615700	NAD(P)H dehydrogenase subunit 48	25.7964	43.8231	2.96052e-08
TraesCS4B03G0343200	Alpha-1,4-glucan-protein synthase [UDP-forming]	269.894	211.353	2.96384e-08
TraesCS1B03G0429800	Chaperone DnaK	37.4061	49.0285	2.97725e-08
TraesCS3A03G0932600	Receptor-like kinase	2.39069	4.84676	3.09472e-08
TraesCS2D03G0681400	Photosystem I subunit O	497.223	712.961	3.11206e-08
TraesCS7A03G0719100	ACT domain-containing protein	26.5445	36.2049	3.11206e-08
TraesCS4A03G0879700	Actin	60.3317	43.3372	3.15982e-08
TraesCS6D03G0651100	Calcium sensing receptor, chloroplastic	22.1017	32.0604	3.44413e-08
TraesCS6B03G0000500	D-glycerate dehydrogenase/hydroxypyruvate reductase	25.4964	40.355	3.48347e-08
TraesCS6B03G0731600	PsaB RNA binding protein	32.6323	48.6715	3.54964e-08
TraesCS5B03G0020300	Pentatricopeptide repeat-containing protein At5g12100, mitochondrial	8.00295	0.313027	3.62191e-08
TraesCS4D03G0362700LC	-	1.40047	0	3.73819e-08
TraesCS7A03G0154300	Methyltransferase family protein, putative	67.241	92.6733	3.75156e-08
TraesCS7B03G0683300	Haloacid dehalogenase-like hydrolase family protein	25.6497	42.2565	3.84462e-08
TraesCS3A03G0089600	Nuclease S1	49.2771	73.2948	3.87738e-08
TraesCS3B03G0627700	transmembrane protein, putative (DUF1118)	22.1843	35.4083	3.9975e-08
TraesCS1A03G0163300	Dihydrolipoyl dehydrogenase	7.32075	19.7329	4.00894e-08
TraesCS4D03G0429000	Kinase, putative	1.79957	4.49978	4.04627e-08
TraesCS4B03G0542300	Septation ring formation regulator EzrA	36.9951	57.5593	4.06406e-08
TraesCS7D03G1146900	Dihydroflavonol 4-reductase	31.6641	46.5045	4.06849e-08
TraesCS4D03G0241200LC	-	0	4.28709	4.07538e-08
TraesCS1B03G0194400	Xylulose kinase	4.13509	6.93611	4.20741e-08
TraesCS4D03G0067000LC	-	7.82642	12.6289	4.27601e-08
TraesCS4D03G0510700LC	-	3.33008	0.101011	4.31088e-08
TraesCS5D03G0284200LC	-	0	3.55314	4.35469e-08
TraesCS4A03G0878700	Photosystem II reaction center Psb28 protein	16.1811	25.48	4.48396e-08
TraesCS3B03G1063000LC	-	1.28799	0.138935	4.57162e-08
TraesCS2D03G1157400	Clustered mitochondria protein	5.97849	7.61923	4.58561e-08
TraesCS3D03G0342600	Short-chain dehydrogenase/reductase	14.6507	20.1426	4.68828e-08
TraesCS6B03G1104600	Photosystem II 10 kDa polypeptide	599.575	793.263	4.68828e-08
TraesCS4D03G0673700	Ribulose-phosphate 3-epimerase	67.2855	91.823	4.77586e-08
TraesCS4A03G0953900	O-methyltransferase family protein, expressed	2.93547	0.75054	4.88987e-08
TraesCS7B03G1275100	Disease resistance protein (NBS-LRR class) family	16.3685	24.7243	4.98718e-08
TraesCS5A03G0786200	Triosephosphate isomerase	130.005	171.044	4.99919e-08
TraesCS2B03G0411100	Gibberellin receptor GID1A	2.69681	0.288236	5.19556e-08
TraesCS1A03G0830100LC	-	4.34931	10.3516	5.23754e-08
TraesCS2B03G0563500	Cytochrome b6-f complex iron-sulfur subunit	9.80787	17.1319	5.37514e-08
TraesCS2D03G0349700LC	-	2.65151	5.70518	5.44328e-08
TraesCS3D03G0328700	Glycerol-3-phosphate acyltransferase 3, putative	0.305184	1.98361	5.44328e-08
TraesCS1D03G0151500	Dihydrolipoyl dehydrogenase	31.5649	61.3327	5.6525e-08
TraesCS7D03G0270300	Serine carboxypeptidase family protein, expressed	5.52247	2.38453	5.67608e-08
TraesCS7B03G0955100	Glutamate receptor	3.12872	5.22175	5.86641e-08
TraesCS2B03G0234000	Dirigent protein	5.74386	0.0291067	5.87267e-08
TraesCS4A03G1186700	Aspartic proteinase nepenthesin	9.2336	18.8005	6.07668e-08
TraesCS4B03G0095100	Peptidylprolyl isomerase	65.5382	106.51	6.3537e-08
TraesCS1B03G0745700	Pyrimidine-specific ribonucleoside hydrolase	6.74561	3.7707	6.56334e-08
TraesCS7D03G0466700	CONSTANS-like zinc finger protein	6.56358	12.4414	6.56334e-08
TraesCS3A03G0892000	Fructose-1,6-bisphosphatase class 1	14.1619	40.0916	6.56741e-08
TraesCS1D03G0805100	Hemoglobin	1.72206	4.3918	6.65494e-08
TraesCS2D03G0683800	Peroxiredoxin family protein	205.347	271.325	6.76682e-08
TraesCS1A03G1034000LC	-	9.44309	13.4857	6.82487e-08
TraesCS5D03G1209400	PGR5-like protein 1A, chloroplastic	63.263	81.659	6.91611e-08
TraesCS1D03G0728900	ADP-ribosylation factor	133.811	100.869	6.95481e-08
TraesCS7A03G0773000	Photosystem II core complex proteins psbY	59.5284	93.0876	7.3365e-08
TraesCS6B03G0694200	Elongation factor Tu	150.72	196.629	7.36291e-08
TraesCS2D03G0617200	Pyridoxal 5'-phosphate synthase subunit PdxS	3.11481	7.74782	7.45041e-08
TraesCS7D03G0194700	Fatty acyl-CoA reductase	1.69448	0.723793	7.50271e-08
TraesCS4D03G0241100LC	-	0	2.75789	7.70547e-08
TraesCS7D03G0408700	Annexin	32.2703	21.2844	7.76409e-08
TraesCS4A03G0826900	F-box and associated interaction domains-containing protein	2.38817	0	7.83e-08
TraesCS4B03G0152200	Serine hydroxymethyltransferase	124.861	177.785	8.03051e-08
TraesCS4A03G0875700	basic helix-loop-helix (bHLH) DNA-binding superfamily protein	5.25713	1.28496	8.11384e-08
TraesCS3B03G0898200	Sulfite exporter TauE/SafE family protein, putative	7.82439	12.0336	8.69929e-08
TraesCS2D03G0129100	Ribulose bisphosphate carboxylase small chain	72.8466	211.863	8.70406e-08
TraesCS5D03G0030600	Cytochrome P450	58.6708	25.8545	8.72405e-08
TraesCS3B03G0004800	Protein EXECUTER 1, chloroplastic	49.9743	62.9406	8.83095e-08
TraesCS5D03G0025400	GTPase	22.4016	30.7612	8.96694e-08
TraesCS5A03G0089100	Methyltransferase	24.9274	34.4859	9.0025e-08
TraesCS2B03G1334300	Glutathione S-transferase	28.2306	45.0266	9.3631e-08
TraesCS4D03G0140500	T-box transcription factor, putative (DUF863)	6.75488	2.59497	9.41448e-08
TraesCS3A03G0014600	Peptidyl-prolyl cis-trans isomerase	20.5025	34.3462	9.44396e-08
TraesCS3D03G0866800	O-methyltransferase	61.2557	33.9352	9.56775e-08
TraesCS3B03G1180100	NAD(P)H dehydrogenase 18	28.6801	45.194	9.5939e-08
TraesCS7D03G1299700	Disease resistance protein (NBS-LRR class) family	56.5155	41.2894	9.93498e-08
TraesCS4D03G0035100	Ankyrin repeat family protein	0.369665	1.37266	1.01514e-07
TraesCS5A03G0363500	Stress responsive A/B barrel domain family protein	66.7189	39.5384	1.016e-07
TraesCS6B03G0966800	Glycine cleavage system h protein	228.331	335.084	1.01897e-07
TraesCS1A03G0514700	Mitochondrial carrier protein	20.8068	34.2879	1.02179e-07
TraesCS7D03G0813300	Phosphoglucosamine mutase family protein	9.11573	14.7472	1.13189e-07
TraesCS2A03G1180700	Nuclease S1	6.61789	2.17604	1.13593e-07
TraesCS6D03G0702400	Chlorophyll a-b binding protein, chloroplastic	28.356	42.6157	1.1399e-07
TraesCS2D03G0877800	NAD(P)H-quinone oxidoreductase subunit M	17.9414	27.3411	1.16203e-07
TraesCS7B03G0863300	Macrophage migration inhibitory factor	4.93051	9.78014	1.1886e-07
TraesCS6D03G0135600LC	-	3.91075	0.825672	1.20476e-07
TraesCS3D03G0511700	One-helix protein	7.4924	13.6766	1.23017e-07
TraesCS3D03G0735200	Photosystem II reaction center PsbP family protein	13.442	23.3613	1.26215e-07
TraesCS1D03G0577900	RNA binding protein	38.4225	28.5527	1.28607e-07
TraesCS2A03G1004600	Calcium-binding EF-hand family protein	3.49254	7.27779	1.28607e-07
TraesCS4B03G0021200	Aldo-keto reductase, putative	15.5564	21.1535	1.32356e-07
TraesCS4D03G0693300	YGGT family protein	35.6449	52.8723	1.35722e-07
TraesCS1A03G0744600	Proline-rich family protein	60.8649	90.4925	1.37269e-07
TraesCS1B03G0775600LC	-	13.5546	22.4383	1.37269e-07
TraesCS6A03G0814800	Glycine cleavage system h protein, putative	300.515	429.458	1.37269e-07
TraesCS5B03G0085200LC	-	11.6101	18.558	1.38004e-07
TraesCS5A03G1149200	basic helix-loop-helix (bHLH) DNA-binding superfamily protein	5.57312	10.2832	1.38422e-07
TraesCS5D03G0063200	Phytoene synthase	25.5812	39.6644	1.38422e-07
TraesCS5B03G1138200	Lactoylglutathione lyase	44.4963	60.2018	1.41209e-07
TraesCS2A03G0962200	S-adenosyl-L-methionine-dependent methyltransferases superfamily protein	5.85456	8.13167	1.42167e-07
TraesCS6A03G0782800	Glutamine synthetase	101.366	71.7462	1.44091e-07
TraesCS1A03G0676700	Phospholipase A1	122.82	63.0867	1.46327e-07
TraesCS6A03G0000400	D-glycerate dehydrogenase/hydroxypyruvate reductase	9.68025	17.5631	1.47607e-07
TraesCS2D03G0165100	Dirigent protein	11.2213	0.767951	1.48532e-07
TraesCS4A03G1008200	Alcohol dehydrogenase, putative	30.4072	18.0847	1.50401e-07
TraesCS5B03G0601900	NADH dehydrogenase-like complex L	29.3772	49.2963	1.54852e-07
TraesCS6D03G0465200	Photosynthetic NDH subcomplex L 2	12.3985	21.4329	1.55017e-07
TraesCS7D03G0770300	Late embryogenesis abundant (LEA) hydroxyproline-rich glycoprotein family	36.2975	55.1568	1.57758e-07
TraesCS1B03G1053700	Methyltransferase	19.3939	37.7138	1.59082e-07
TraesCS6B03G0919500	Protein curvature thylakoid chloroplastic-like	14.4381	23.7001	1.59529e-07
TraesCS1A03G0749900	Kinase family protein	18.4986	28.742	1.61551e-07
TraesCS5D03G0248900	elongation factor Ts family protein	33.3001	44.2266	1.66094e-07
TraesCS6A03G0578100	Elongation factor Tu	351.312	452.727	1.66265e-07
TraesCS1B03G0389900	Thioredoxin	6.83279	9.24234	1.66339e-07
TraesCS2A03G0886500	GDSL esterase/lipase	134.784	99.3211	1.67085e-07
TraesCS1D03G0848900	50S ribosomal protein L18	0.320138	4.22363	1.68033e-07
TraesCS5B03G0274200LC	-	6.42171	18.4139	1.73721e-07
TraesCS2B03G0559500	Sugar transporter, putative	2.02352	4.56419	1.7695e-07
TraesCS4D03G0729300LC	-	0	2.141	1.78158e-07
TraesCS6B03G0092600	Allene oxide synthase	44.9022	63.4557	1.83017e-07
TraesCS5D03G0849500	RNA-binding protein	197.349	253.838	1.88252e-07
TraesCS7D03G1038600	Cytochrome P450	10.0273	4.42379	1.92082e-07
TraesCS1D03G0266200	6-phosphofructo-2-kinase/fructose-2, 6-bisphosphatase	6.07354	8.86033	1.92294e-07
TraesCS1D03G0874600	Methyltransferase	62.2731	95.843	1.92294e-07
TraesCS2B03G1030900	NAD(P)H-quinone oxidoreductase subunit M	13.8015	24.4492	1.93205e-07
TraesCS6B03G1189000	Cytochrome c1-1, heme protein, mitochondrial	11.3054	18.2841	1.93709e-07
TraesCS5D03G0886200	Protein NDH-DEPENDENT CYCLIC ELECTRON FLOW 5	10.4296	16.7882	1.96491e-07
TraesCS5A03G0730500	Cysteine synthase	40.5963	26.7554	2.03964e-07
TraesCS2D03G0017000	Major Facilitator Superfamily protein, expressed	18.6674	31.0753	2.0935e-07
TraesCS5D03G0307600	HAUS augmin-like complex subunit 6	1.14398	1.75323	2.0935e-07
TraesCS3B03G0252900	TPR repeat protein	10.3805	19.7262	2.15163e-07
TraesCS3A03G0684300	Chlororespiratory reduction 41	17.3725	27.3866	2.18673e-07
TraesCS3A03G0314200	Mitochondrial carrier family	16.2447	25.0278	2.29652e-07
TraesCS5A03G1101500	Multidrug resistance protein ABC transporter family	15.0109	9.74636	2.45341e-07
TraesCS6D03G0272300	Quinone oxidoreductase-like protein	25.7582	41.1842	2.5016e-07
TraesCS3A03G1174300	Protein DETOXIFICATION	1.97449	1.02583	2.53496e-07
TraesCS7D03G0548400	Beta-glucosidase, putative	34.4722	19.4511	2.5535e-07
TraesCS7B03G1226500	ARM repeat superfamily protein	1.86485	3.92967	2.74244e-07
TraesCS3A03G0091100	NADP dependent sorbitol 6-phosphate dehydrogenase family protein	1.80208	6.46675	2.77358e-07
TraesCS4D03G0764100	Late embryogenesis abundant protein	1.62705	7.31036	2.82073e-07
TraesCS7D03G1305300	Chloroplast protein	9.5852	15.2305	2.8716e-07
TraesCS5A03G0218300	DUF538 family protein (Protein of unknown function, DUF538)	174.436	133.078	2.89936e-07
TraesCS2A03G0066600	Heat shock protein 90	4.76122	1.75769	2.93722e-07
TraesCS3B03G0365400	Carboxypeptidase	10.6409	7.17464	2.95278e-07
TraesCS2B03G0817900	Peroxiredoxin	416.914	539.155	2.97367e-07
TraesCS4B03G0739900	Glutathione reductase	7.59711	10.8581	2.98582e-07
TraesCS7D03G1073400	Alpha-glucosidase	3.27047	5.55748	3.01112e-07
TraesCS6A03G0106400	Peroxidase	0	1.28333	3.04746e-07
TraesCS7D03G1119400	Peptidylprolyl isomerase	41.6044	60.265	3.0526e-07
TraesCS4A03G0778600	PsbP-like protein 1	29.5222	43.2024	3.09519e-07
TraesCS1A03G0465100	Thylakoid lumenal 17.4 kDa protein, chloroplastic	26.0626	37.233	3.12011e-07
TraesCS2A03G1039800	DAG protein, chloroplastic	59.9397	77.5562	3.12011e-07
TraesCS5D03G0536000	Pentatricopeptide repeat-containing protein	9.01218	12.6588	3.12011e-07
TraesCS5B03G1204900	Photosystem I reaction center subunit IV	462.364	660.236	3.14978e-07

## Sheet: Tab_8_Cad_NT_vs_idd5_NT
Gene ID	Putative function	Cad_NT_mean_TPM	idd5_NT_mean_TPM	Padj
TraesCS2B03G0528500	Zinc finger protein-like protein	16.4101	62.2683	2.76437e-167
TraesCS2B03G0388800	Transmembrane protein 115	37.5477	4.68833	1.71222e-120
TraesCS2B03G0503000LC	-	11.3194	71.3694	3.58187e-79
TraesCS5D03G0759700	Aquaporin-like protein	26.6148	78.3048	5.57163e-73
TraesCS7A03G0242200	Purple acid phosphatase	178.518	10.0728	1.36032e-55
TraesCS1B03G1172000	Subtilisin-like protease	7.76483	16.7335	5.42684e-52
TraesCS2B03G1501600	Beta-glucosidase	678.778	263.301	2.90657e-46
TraesCS2B03G0077300	Glutamyl-tRNA (Gln) amidotransferase subunit A	19.8185	3.59049	4.19973e-42
TraesCS7D03G0218200	Purple acid phosphatase	217.455	15.503	7.55397e-42
TraesCS4A03G0995900	Purple acid phosphatase	459.473	43.5099	6.85644e-39
TraesCS2A03G0687400	Peptidylprolyl isomerase	7.37112	0.908742	7.85157e-39
TraesCS3B03G0084500	Wound-induced protease inhibitor	241.228	64.7069	3.1849e-38
TraesCS7A03G0258200	GDSL esterase/lipase	2.24985	13.7502	1.16522e-34
TraesCS6B03G1043700	Subtilisin-like protease	17.1823	4.71569	2.31113e-33
TraesCS2B03G0178800	Ribulose bisphosphate carboxylase small chain	6.32067	21.0277	4.13863e-33
TraesCS2A03G0659500	DUF1005 family protein	9.16179	1.54704	7.51484e-32
TraesCS2A03G0661400LC	-	2.83847	0.599971	7.98029e-31
TraesCS2A03G0664700	Hydroxyproline-rich glycoprotein-like	8.20013	1.29328	1.90312e-30
TraesCS2A03G0676400	MORC family CW-type zinc finger protein 4	3.20538	0.564884	3.96261e-30
TraesCS1D03G0060500	Laccase	8.80225	2.28587	4.35673e-30
TraesCS4D03G0261400LC	-	4.40845	22.1086	1.13278e-29
TraesCS2A03G0686600	Phospholipid-transporting ATPase	3.37238	0.467772	1.25752e-29
TraesCS6A03G0961800	DNA cross-link repair family protein	0.327392	5.99687	3.64945e-29
TraesCS2D03G0128700	Ribulose bisphosphate carboxylase small chain	86.4468	264.916	1.03062e-28
TraesCS5D03G0413700	Ribulose bisphosphate carboxylase small chain	703.436	1260.95	3.46543e-28
TraesCS6B03G1249900	Laccase	15.3139	7.06453	3.46543e-28
TraesCS2B03G1500200	Beta-glucosidase	322.823	83.1007	5.39919e-28
TraesCS2A03G0680300	dCTP pyrophosphatase 1	13.636	1.89288	3.72909e-27
TraesCS2A03G0131900	Ribulose bisphosphate carboxylase small chain	3.63526	34.4004	2.47928e-26
TraesCS5D03G1105500LC	-	44.2458	72.758	3.68096e-26
TraesCS4A03G0201700	Cytochrome P450	2.86274	0.0446743	4.00573e-26
TraesCS2B03G0234400	Dirigent protein	222.483	14.1317	4.58897e-26
TraesCS5B03G1224700	ATP-dependent RNA helicase	32.4793	54.0117	5.43824e-25
TraesCS5D03G1028600	Lactoylglutathione lyase	53.6576	97.3843	7.72688e-25
TraesCS5A03G0448500	Ribulose bisphosphate carboxylase small chain	1579.56	2984.91	1.32593e-24
TraesCS5B03G1100600	Histone H1	0.0293168	10.9073	1.37445e-24
TraesCS5B03G0835100	Aquaporin-like protein	5.60857	22.6392	1.40283e-24
TraesCS5B03G0022000	Dihydrolipoamide acetyltransferase component of pyruvate dehydrogenase complex	4.05094	0.298561	1.4982e-24
TraesCS4D03G0825600	Acid phosphatase 1	61.5181	24.2433	1.8717e-24
TraesCS2D03G0128800	Ribulose bisphosphate carboxylase small chain	112.284	404.018	5.03404e-24
TraesCS4D03G0211900	Fructose-bisphosphate aldolase	326.404	541.602	5.89442e-24
TraesCS5A03G0657700	Beta-glucosidase, putative	15.2123	2.84317	1.50229e-23
TraesCS3D03G0797700	Fructose-1,6-bisphosphatase class 1	45.9066	85.9099	3.06676e-23
TraesCS1B03G0892400	Phosphoglycerate kinase	87.9644	149.313	4.8204e-23
TraesCS1B03G1195100	8-amino-7-oxononanoate synthase	24.4633	13.5694	7.96617e-23
TraesCS7D03G0626900	RNA-binding protein	250.983	387.713	1.01755e-22
TraesCS5D03G0414200	Ribulose bisphosphate carboxylase small chain	931.781	1581.7	1.13309e-22
TraesCS2A03G0660500	Amino acid permease	6.02764	0.775552	1.77141e-22
TraesCS2A03G0677500	zein-binding protein (Protein of unknown function, DUF593)	3.01707	0.397732	2.07449e-22
TraesCS3B03G0085300	Trypsin inhibitor	87.7875	28.2338	2.83123e-22
TraesCS2D03G0128900	Ribulose bisphosphate carboxylase small chain	68.6386	270.546	4.33132e-22
TraesCS5B03G0016300	Cytochrome P450	257.939	130.608	9.85475e-22
TraesCS2D03G0482300	Protein DETOXIFICATION	2.64192	0.370896	1.15875e-21
TraesCS2A03G0663100	Uridine kinase	0.701088	0.117124	1.55004e-21
TraesCS2A03G0667500	Chaperone protein ClpB	0.914911	0.0942893	1.95209e-21
TraesCS2A03G0131700	Ribulose bisphosphate carboxylase small chain	181.366	600.049	2.885e-21
TraesCS1B03G0306800	Glutathione S-transferase	41.7809	16.4767	5.3022e-21
TraesCS6D03G0018800	GDSL esterase/lipase	32.0262	15.4115	5.8749e-21
TraesCS2A03G1100700	Aminomethyltransferase	115.002	205.328	6.04413e-21
TraesCS4B03G0250700	Fructose-bisphosphate aldolase	203.486	341.992	7.38265e-21
TraesCS5D03G0744700	Triosephosphate isomerase	132.879	192.487	8.2807e-21
TraesCS4A03G0906500LC	-	79.4554	129.246	8.63276e-21
TraesCS2A03G0674600	UDP-N-acetylglucosamine--N-acetylmuramyl-(Pentapeptide) pyrophosphoryl-undecaprenol N-acetylglucosamine transferase	6.44976	0.890266	1.01999e-20
TraesCS2A03G0132000	Ribulose bisphosphate carboxylase small chain	5.39686	62.842	1.40389e-20
TraesCS5B03G1177500LC	-	0	15.4336	2.69705e-20
TraesCS2D03G0129200	Ribulose bisphosphate carboxylase small chain	168.028	604.862	2.71723e-20
TraesCS2B03G1371300	Clustered mitochondria protein	19.2115	26.8359	2.7692e-20
TraesCS2A03G0662400LC	-	19.6445	2.76181	3.15089e-20
TraesCS1D03G0745400	Phosphoglycerate kinase	46.0977	80.7326	3.26484e-20
TraesCS2A03G0681600	Protein PRD1	1.42181	0.276685	3.46873e-20
TraesCS2A03G0131600	Ribulose bisphosphate carboxylase small chain	215.373	732.154	3.49289e-20
TraesCS5D03G0421900	Indole-3-glycerol phosphate synthase	29.4582	8.11032	4.18839e-20
TraesCS2A03G0665600	Protein root UVB sensitive 3	4.57573	0.786932	5.18344e-20
TraesCS2A03G0064300	ATP sulfurylase (Sulfate adenylyltransferase)	19.7351	37.6627	5.40935e-20
TraesCS5B03G0020200	Protein PLANT CADMIUM RESISTANCE 2	39.0907	1.88929	6.23092e-20
TraesCS2A03G0666200LC	-	7.78336	1.54019	6.28396e-20
TraesCS1A03G0098700	Chymotrypsin inhibitor	686.009	217.706	6.69901e-20
TraesCS2B03G0179100	Ribulose bisphosphate carboxylase small chain	237.368	582.684	7.4562e-20
TraesCS5A03G0447800	Ribulose bisphosphate carboxylase small chain	590.756	1024.22	9.39372e-20
TraesCS2A03G0676600	Cysteine proteinase	96.4347	19.0876	1.04441e-19
TraesCS2B03G0179200	Ribulose bisphosphate carboxylase small chain	221.235	536.983	1.2765e-19
TraesCS5B03G0442000	Ribulose bisphosphate carboxylase small chain	1363.25	2379.81	1.34981e-19
TraesCS2B03G0178600	Ribulose bisphosphate carboxylase small chain	56.2613	207.892	1.38264e-19
TraesCS6D03G0782100	Clustered mitochondria protein	46.8437	75.6188	1.80341e-19
TraesCS4A03G0550400	Fructose-bisphosphate aldolase	360.053	556.683	1.83519e-19
TraesCS2B03G0597100	Abnormal spindle-like microcephaly-associated protein-like protein	1.59944	0.611735	2.49204e-19
TraesCS2A03G0749600	Abscisic stress ripening	34.2484	60.6462	4.90835e-19
TraesCS2A03G0665000	Transcriptional adapter 1	3.7865	0.566871	5.6291e-19
TraesCS4B03G0939900	Acid phosphatase 1	48.4881	16.6712	8.50382e-19
TraesCS4A03G0191300	Fructose-1,6-bisphosphatase class 1	70.2599	119.953	1.18996e-18
TraesCS2A03G0682200	Mis18-binding protein 1	2.69707	0.479696	1.94465e-18
TraesCS1A03G1085100	Zinc finger CCCH domain protein	0.684543	1.6678	1.94838e-18
TraesCS3B03G1126500LC	-	1.03525	5.90511	2.4549e-18
TraesCS5B03G0441800	Ribulose bisphosphate carboxylase small chain	799.65	1313.88	3.1761e-18
TraesCS2A03G0679100	Protein phosphatase 2C containing protein	4.7951	0.586432	3.42985e-18
TraesCS6D03G0057700	Chloroplast stem-loop binding protein	106.035	205.781	3.42985e-18
TraesCS2A03G0674200	Oligoribonuclease	2.02239	0.197055	3.45305e-18
TraesCS3A03G0093000	Trypsin inhibitor	123.334	57.2706	3.98542e-18
TraesCS7A03G1357000	Phytoene synthase	14.4749	27.4716	4.16018e-18
TraesCS1A03G0778700	Phosphoglycerate kinase	99.4647	160.958	5.29322e-18
TraesCS1D03G0037600LC	-	162.666	88.1559	6.40708e-18
TraesCS5B03G0958400	Lipoxygenase	10.2142	2.23259	8.52383e-18
TraesCS7D03G0673000	Translation initiation factor IF-2	14.7126	21.577	1.05002e-17
TraesCS2A03G0132100	Ribulose bisphosphate carboxylase small chain	72.9554	278.102	1.43869e-17
TraesCS6D03G0822900	Thioredoxin	31.215	57.888	1.53484e-17
TraesCS1B03G0769100	Phospholipase A1	27.4816	10.7299	1.82804e-17
TraesCS1A03G1023100LC	-	0	19.1838	2.42106e-17
TraesCS5B03G0016400	Cytochrome P450	157.741	82.015	2.72865e-17
TraesCS5A03G0967000	Malate dehydrogenase	12.3705	25.4048	2.75703e-17
TraesCS6A03G0943900	Thioredoxin	80.626	132.262	4.51518e-17
TraesCS6B03G0033400	Ferredoxin--NADP reductase	155.544	241.184	4.8283e-17
TraesCS7D03G0790600	Phosphoenolpyruvate carboxylase	11.2289	19.0411	5.10222e-17
TraesCS3B03G0993700	Fructose-1,6-bisphosphatase class 1	89.8056	159.78	5.64984e-17
TraesCS2D03G0313100	2,3,4,5-tetrahydropyridine-2,6-dicarboxylate N-acetyltransferase	61.055	29.7873	5.68527e-17
TraesCS2D03G0144600	Germin-like protein	146.644	255.823	6.39313e-17
TraesCS2A03G0131800	Ribulose bisphosphate carboxylase small chain	15.0161	119.655	7.31407e-17
TraesCS2A03G0685500	U11/U12 small nuclear ribonucleoprotein 48 kDa protein	2.52233	0.276552	7.31407e-17
TraesCS3B03G0208500	Membrane protein insertase YidC	55.9065	81.8771	9.91318e-17
TraesCS2B03G0581100	Beta-amylase	16.3855	35.9463	1.03706e-16
TraesCS5B03G1123000	Vesicle-associated membrane protein, putative	106.883	57.5972	1.13093e-16
TraesCS3A03G0089600	Nuclease S1	49.2771	88.4213	1.15166e-16
TraesCS5A03G0092400	Chloroplast stem-loop-binding protein	58.4196	117.604	1.15166e-16
TraesCS5A03G0549100	Chlorophyll a-b binding protein, chloroplastic	19.523	39.3853	1.40444e-16
TraesCS5B03G0023200	fiber (DUF1218)	6.35696	0.572951	1.48249e-16
TraesCS6B03G1164000	Linalool synthase	3.49153	9.82322	1.73517e-16
TraesCS7D03G0958000	Thylakoid lumenal 16.5 kDa protein, chloroplastic	29.9034	51.2904	1.97313e-16
TraesCS6B03G1137600	CobW-domain-containing protein	38.0974	55.3103	2.02585e-16
TraesCS6B03G0953300	Geranylgeranyl reductase	128.711	204.728	2.08314e-16
TraesCSU03G0404900	-	34.2013	15.614	2.85497e-16
TraesCS4B03G0939700	Acid phosphatase 1	35.2086	14.0907	2.89242e-16
TraesCS2D03G0052100	Glutamyl-tRNA (Gln) amidotransferase subunit A	25.5294	1.22727	3.19826e-16
TraesCS6B03G0084200	Chloroplast stem-loop binding protein	94.6929	163.047	3.32511e-16
TraesCS4B03G0583700	Fructose-1,6-bisphosphatase class 1	45.428	87.3452	3.67709e-16
TraesCS2D03G0875000	Elongation factor G	81.5565	122.439	4.9032e-16
TraesCS2A03G0804000	Glyceraldehyde-3-phosphate dehydrogenase	383.503	649.132	5.61267e-16
TraesCS6A03G0910700	Clustered mitochondria protein	38.1839	63.4129	9.0365e-16
TraesCS6B03G0849400	Phosphoribulokinase	138.082	238.332	9.45737e-16
TraesCS6A03G0564100	Photosynthetic NDH subcomplex L 2	17.6156	34.9199	9.58097e-16
TraesCS7A03G0719100	ACT domain-containing protein	26.5445	41.6485	1.21455e-15
TraesCS4B03G0939600	Acid phosphatase 1	133.194	61.5318	1.22729e-15
TraesCS2B03G1322200	Glutamine synthetase	128.037	231.046	1.32713e-15
TraesCS5A03G0237400	elongation factor Ts family protein	55.0133	80.4286	1.39511e-15
TraesCS6B03G1095300	Clustered mitochondria protein	46.4065	74.1399	1.56256e-15
TraesCS4A03G1245200	Protein SUPPRESSOR OF GENE SILENCING 3	0	4.07868	1.96297e-15
TraesCS3B03G1156100	Rhodanese-like domain-containing protein 4, chloroplastic	24.1369	34.7103	2.34462e-15
TraesCS3D03G0588900	ATP synthase subunit beta	18.7996	9.41258	2.48748e-15
TraesCS4A03G0201600	Tryptophan synthase alpha chain	5.1872	0.0232508	2.59964e-15
TraesCS6A03G0951000	Photosystem II 10 kDa polypeptide family protein	46.6531	15.863	2.59964e-15
TraesCS3A03G0871600	Fructose-1,6-bisphosphatase class 1	86.9186	164.288	2.86422e-15
TraesCS4A03G0059700	Photosynthetic NDH subcomplex B 2	40.3668	65.6834	2.99924e-15
TraesCS2B03G0889300	Glyceraldehyde-3-phosphate dehydrogenase	204.687	348.472	3.95922e-15
TraesCS5D03G0285300	Thioredoxin	43.5463	69.5392	4.05344e-15
TraesCS6D03G0025700	Ferredoxin--NADP reductase	132.559	206.304	4.59345e-15
TraesCS3B03G0004800	Protein EXECUTER 1, chloroplastic	49.9743	70.5373	4.63051e-15
TraesCS1A03G0528100	Antiholin-like protein lrgB	26.7094	47.9037	4.82222e-15
TraesCS4D03G0673700	Ribulose-phosphate 3-epimerase	67.2855	104.553	4.82222e-15
TraesCS4D03G0454600	NHL repeat-containing protein 2	3.13784	5.58226	5.00457e-15
TraesCS2D03G1044700	Aminomethyltransferase	54.0429	96.281	6.89927e-15
TraesCS2A03G0666500	Type 1 phosphatases regulator ypi1	5.29379	0.56976	6.98864e-15
TraesCS6D03G0910500	Peroxidase	25.699	40.9801	7.44047e-15
TraesCS6B03G0410000	Quinone oxidoreductase-like protein	58.5234	89.197	7.69353e-15
TraesCS5D03G1214500	Beta-fructofuranosidase, insoluble protein	84.7928	49.4007	7.79969e-15
TraesCS2A03G0677700	RNA-binding family protein	6.55815	1.1391	8.17549e-15
TraesCS2D03G0092700	60 kDa chaperonin	213.928	336.486	8.19719e-15
TraesCS6D03G0672500	ATP synthase delta-subunit	61.3487	95.9064	8.32325e-15
TraesCS4B03G0980800	O-methyltransferase-like protein	121.703	36.6631	8.53171e-15
TraesCS4D03G0058600	Lipoxygenase	14.494	9.05187	8.71325e-15
TraesCS2B03G0179300	Ribulose bisphosphate carboxylase small chain	24.1089	72.5312	8.98896e-15
TraesCS4B03G0481800	Photosystem II Psb27 protein	55.6602	95.2519	9.44418e-15
TraesCS6A03G0416600	Peroxiredoxin, putative	151.114	241.79	1.02793e-14
TraesCS2A03G0586400	Caprin-2	0	9.00987	1.15801e-14
TraesCS3A03G0543900	transmembrane protein, putative (DUF1118)	27.387	52.5748	1.15859e-14
TraesCS5B03G0310900	Fructose-bisphosphate aldolase	105.233	185.628	1.19191e-14
TraesCS5B03G0820400	Triosephosphate isomerase	41.8052	60.4481	1.28772e-14
TraesCS2D03G0477300	WAT1-related protein	1.3905	7.08367	1.59171e-14
TraesCS3B03G0861100	Protein PLASTID TRANSCRIPTIONALLY ACTIVE 12	8.20134	12.4927	1.59171e-14
TraesCS5B03G0558600	Chlorophyll a-b binding protein, chloroplastic	20.2429	36.4379	1.59171e-14
TraesCS6B03G0506000	Peroxiredoxin, putative	78.2284	146.119	1.71189e-14
TraesCS2B03G0179500LC	-	116.528	419.113	1.92733e-14
TraesCS4D03G0517700	Fructose-1,6-bisphosphatase class 1	67.2324	115.523	2.02656e-14
TraesCS7D03G0429000	Glutathione S-transferase	48.1687	75.2323	2.10874e-14
TraesCS6D03G0689300	Glycine cleavage system h protein	140.86	227.002	2.16667e-14
TraesCS5B03G1179600LC	-	0.0287456	3.70928	2.37015e-14
TraesCS6B03G0968700	Presequence protease, mitochondrial	15.744	21.4533	2.57546e-14
TraesCSU03G0493000	-	0	7.03038	2.87767e-14
TraesCS3B03G1024800	Photosystem II 22 kDa protein, chloroplastic	243.914	369.871	3.09147e-14
TraesCS3B03G0771100	Glycerate kinase	5.98869	12.1906	3.19332e-14
TraesCS7B03G0472800	RNA-binding protein	219.654	325.673	3.56975e-14
TraesCS7D03G0149600	1-deoxy-D-xylulose-5-phosphate synthase, Transketolase	219.642	370.555	3.70332e-14
TraesCS6B03G1156000	Thioredoxin	46.3953	80.5701	3.96287e-14
TraesCS1D03G0712200	Proline-rich family protein	41.9099	63.8389	4.25785e-14
TraesCS2A03G1166300	Glutamine synthetase	188.993	327.292	4.71176e-14
TraesCS7B03G0336200	Trigger factor	41.8295	64.1695	4.71441e-14
TraesCS3B03G0675200	Carbonic anhydrase	10.5256	62.4343	4.84937e-14
TraesCS7B03G0015200	Photosynthetic NDH subcomplex B 3	36.6937	60.8887	4.84937e-14
TraesCS1A03G1014100	Protein CHUP1, chloroplastic	5.10835	10.0967	5.00431e-14
TraesCS3D03G0936800	Rhodanese-like domain-containing protein 4, chloroplastic	95.5595	134.617	5.01491e-14
TraesCS7A03G0160800	1-deoxy-D-xylulose-5-phosphate synthase, Transketolase	145.744	253.536	5.2467e-14
TraesCS3A03G1171200	Phospholipase A1	9.31463	3.13102	5.5069e-14
TraesCS6A03G0018400	Ferredoxin--NADP reductase	43.6392	65.5781	6.65626e-14
TraesCS5D03G0248900	elongation factor Ts family protein	33.3001	49.7692	6.65723e-14
TraesCS4B03G0739900	Glutathione reductase	7.59711	12.7423	6.83632e-14
TraesCS2B03G0695000	Oxygen-evolving enhancer protein 2-1, chloroplastic	335.286	460.164	8.05845e-14
TraesCS7B03G0528900	ACT domain-containing protein	22.0315	32.2593	8.24972e-14
TraesCS5A03G1000400	Zinc finger protein, putative	19.3709	3.68153	8.65748e-14
TraesCS3A03G0656700	Protein TIC 62, chloroplastic	58.3822	83.5869	8.71291e-14
TraesCS2D03G1157400	Clustered mitochondria protein	5.97849	8.36079	9.47199e-14
TraesCS5B03G0016100	Cytochrome P450	224.935	129.996	9.47199e-14
TraesCS7D03G0237300	Photosynthetic NDH subcomplex B 3	41.172	71.7687	9.47199e-14
TraesCS2B03G0802000	NAD(P)-binding rossmann-fold protein	14.1824	7.46778	9.50682e-14
TraesCS2A03G0320500	RNA-binding protein	167.134	257.507	9.79476e-14
TraesCS2A03G1201700	Clustered mitochondria protein	13.8675	18.3705	9.87582e-14
TraesCS7D03G0408700	Annexin	32.2703	18.7822	1.00461e-13
TraesCS1A03G0676700	Phospholipase A1	122.82	51.1732	1.04704e-13
TraesCS5B03G1052100	Glutathione-S-transferase	77.3963	44.5188	1.10786e-13
TraesCS5B03G0095800	Chloroplast stem-loop binding protein	63.3408	133.05	1.15037e-13
TraesCS3B03G0235400	Cysteine synthase	88.2617	125.255	1.24195e-13
TraesCS4D03G0502400	ATP synthase subunit b	188.848	295.849	1.4052e-13
TraesCS7A03G1001800	Thylakoid lumenal 16.5 kDa protein, chloroplastic	19.5032	33.6606	1.51532e-13
TraesCS2B03G1235700	Aminomethyltransferase	111.331	186.143	1.54064e-13
TraesCS5B03G1159400LC	-	0	14.0814	1.54064e-13
TraesCS4A03G0796000	PGR5-like protein 1A, chloroplastic	29.1028	47.1053	1.58352e-13
TraesCS6A03G0715900LC	-	0.57959	3.22341	1.58352e-13
TraesCS4B03G0844400	Catalase	22.2643	43.5213	1.67339e-13
TraesCS1D03G0450200	Chloroplast inner envelope protein, putative, expressed	36.3696	51.9299	1.86241e-13
TraesCS5A03G0786200	Triosephosphate isomerase	130.005	188.304	2.02351e-13
TraesCS7D03G0500900	Trigger factor	72.039	112.511	2.08608e-13
TraesCS3A03G1006600	Rhodanese-like domain-containing protein 4, chloroplastic	60.4602	82.8082	2.30339e-13
TraesCS5D03G0815800	Protein PLASTID MOVEMENT IMPAIRED 1	8.72541	14.2521	2.37748e-13
TraesCS4A03G0581500	Methylsterol monooxygenase 1-2	52.3763	93.0694	2.38057e-13
TraesCS7A03G0444600	Glutathione S-transferase	36.6541	56.6958	2.40836e-13
TraesCS6D03G0353400	Peroxiredoxin, putative	109.798	172.61	2.49762e-13
TraesCS3A03G0689400	ATP synthase protein I-related protein	15.9797	23.2848	2.67532e-13
TraesCS4D03G0752900	Catalase	5.47705	12.5353	2.67532e-13
TraesCS2B03G1029600	Elongation factor G	86.5804	128.423	2.68855e-13
TraesCS6A03G0494500	Elongation factor 4	16.5233	28.2558	2.86779e-13
TraesCS1B03G1283900LC	-	12.2969	2.46459	3.61922e-13
TraesCS1A03G0233400	Chlororespiratory reduction31	18.4232	37.6086	3.75013e-13
TraesCS7B03G0760700	Thiamine thiazole synthase, chloroplastic	599.578	925.233	4.23877e-13
TraesCS7D03G1294100	Photosystem II stability/assembly factor HCF136	81.1346	122.065	4.42966e-13
TraesCS4B03G0753200	Ribulose-phosphate 3-epimerase	87.4807	129.122	4.63529e-13
TraesCS3A03G0675200	Glycerate kinase	8.8847	15.336	5.24192e-13
TraesCS1D03G0296200	Pentatricopeptide repeat-containing protein, putative	16.8571	24.4793	5.39684e-13
TraesCS5B03G0022700	chitin synthase, putative (DUF1218)	15.8309	1.432	5.59172e-13
TraesCS7B03G0176400	Peroxiredoxin	56.9088	78.6878	5.84997e-13
TraesCS7A03G0824800	Haloacid dehalogenase-like hydrolase family protein	31.4976	57.3199	7.23622e-13
TraesCSU03G0017800	-	88.849	57.8121	7.56221e-13
TraesCS5B03G0704500	NAD(P)-binding Rossmann-fold superfamily protein	17.543	31.0073	8.10972e-13
TraesCS6B03G1278500	Peroxidase	18.3512	28.0348	8.42015e-13
TraesCS5D03G1065400	Glucose-1-phosphate adenylyltransferase	15.2362	24.7446	8.55959e-13
TraesCS6D03G0783200	Translation initiation factor IF-3	58.7816	83.1213	8.55959e-13
TraesCS7D03G0540200LC	-	115.97	218.056	8.63554e-13
TraesCS3B03G0917300	Photosystem II reaction center PsbP family protein	18.5813	31.0817	8.806e-13
TraesCS3D03G0826800	Photosystem II 22 kDa protein, chloroplastic	234.42	351.604	8.81308e-13
TraesCS2A03G0935300	Elongation factor G	93.7116	141.651	9.29904e-13
TraesCS1D03G0509100	Antiholin-like protein lrgB	31.4921	55.5429	1.09356e-12
TraesCS2B03G1379300	Glutamyl-tRNA(Gln) amidotransferase subunit A	32.81	48.6053	1.10967e-12
TraesCS5B03G0294300	Thioredoxin	120.775	187.182	1.12558e-12
TraesCS6B03G0200000	Ribose-5-phosphate isomerase A	60.0573	90.4739	1.18577e-12
TraesCS5B03G0269000	Dicarboxylate transporter 2.1, chloroplastic	34.409	49.5625	1.21902e-12
TraesCS5D03G0063200	Phytoene synthase	25.5812	45.742	1.26107e-12
TraesCS5D03G0635900	NAD(P)-binding Rossmann-fold superfamily protein	20.5316	35.3052	1.26889e-12
TraesCS2D03G0019400	StAR-related lipid transfer protein	12.3005	20.6729	1.30074e-12
TraesCS7A03G0836700	Cytochrome P450 family protein	1.30829	5.56801	1.34635e-12
TraesCS2A03G0544100	Tetratricopeptide repeat protein 1	20.7286	31.0327	1.39971e-12
TraesCS3A03G0593600	Carbonic anhydrase	5.05597	23.7808	1.49799e-12
TraesCS4B03G0021200	Aldo-keto reductase, putative	15.5564	23.449	1.49799e-12
TraesCS7A03G0647100	RNA-binding protein	123.526	177.512	1.58427e-12
TraesCS1D03G0606000LC	-	94.2405	136.716	1.63995e-12
TraesCSU03G0541400LC	-	63.7666	33.337	1.66662e-12
TraesCS5A03G1006900LC	-	2.46444	7.78238	1.73625e-12
TraesCS2B03G0131300LC	-	303.822	461.203	1.843e-12
TraesCS5A03G0312900	Chaperone protein DNAj, putative	42.6025	62.678	1.91062e-12
TraesCS6D03G0599500	Phosphoribulokinase	96.8997	161.165	2.38004e-12
TraesCS5B03G1138200	Lactoylglutathione lyase	44.4963	66.2553	2.59116e-12
TraesCS7D03G1109500	Mg-protoporphyrin IX chelatase	133.544	200.558	2.77182e-12
TraesCS7A03G1163900	Mg-protoporphyrin IX chelatase	133.838	191.15	2.86714e-12
TraesCS6A03G1030700	Peroxidase	50.5615	71.6801	2.89396e-12
TraesCS3A03G0986600	Amino acid-ligase	3.58881	10.2256	2.95088e-12
TraesCS2D03G0668500LC	-	1.83341	7.12236	3.18317e-12
TraesCS5D03G1209400	PGR5-like protein 1A, chloroplastic	63.263	88.4866	3.33954e-12
TraesCS2A03G0687300	Pentatricopeptide repeat-containing protein	7.7638	1.51986	3.44107e-12
TraesCS3D03G0548000	Carbonic anhydrase	6.47664	28.5333	3.66864e-12
TraesCS2A03G0688700	Separase, putative	0.94161	0.184905	3.67539e-12
TraesCS2D03G0430200	Ribosome recycling factor	34.395	49.0311	3.82834e-12
TraesCS4D03G0006500	Disease resistance protein (NBS-LRR class) family	5.25041	2.63159	3.92894e-12
TraesCS3A03G0165700	Membrane protein insertase YidC	71.2543	112.241	3.95734e-12
TraesCS2A03G0481600	ATP synthase gamma chain	100.731	155.487	4.03261e-12
TraesCS7A03G0517900	Trigger factor	79.2921	118.02	4.07554e-12
TraesCS3D03G0385300	MFS18 protein	835.91	591.736	4.27287e-12
TraesCS5D03G0849500	RNA-binding protein	197.349	276.802	4.27287e-12
TraesCS3D03G0600000	Protein TIC 62, chloroplastic	53.8844	78.6574	4.42372e-12
TraesCS7A03G0372200	Sentrin-specific protease	2.62495	5.80221	4.47763e-12
TraesCS1D03G0991800	ATP-dependent zinc metalloprotease FtsH 1	5.71957	10.9757	5.1091e-12
TraesCS2D03G0580700	Peroxisomal (S)-2-hydroxy-acid oxidase	30.8558	56.2706	5.59097e-12
TraesCS1D03G0821700	Calcium homeostasis regulator CHoR1	17.5382	27.8544	5.62259e-12
TraesCS1B03G0625000	Protein curvature thylakoid chloroplastic-like	23.5377	67.2457	5.98018e-12
TraesCS2A03G1039800	DAG protein, chloroplastic	59.9397	84.1603	6.21683e-12
TraesCS5B03G0228100	Boron transporter	8.09012	4.78436	6.27951e-12
TraesCS6D03G0854200	RNA-binding family protein	12.9819	24.4025	6.3418e-12
TraesCS4B03G0970700	Pterin-4-alpha-carbinolamine dehydratase, putative	86.8211	136.037	6.34415e-12
TraesCS2A03G0146100	Germin-like protein	184.841	309.184	6.68615e-12
TraesCS6A03G0797500	ATP synthase delta-subunit	88.423	133.023	6.81356e-12
TraesCS2B03G0142700	2-oxoglutarate (2OG) and Fe(II)-dependent oxygenase superfamily protein, putative	38.589	20.7698	6.87312e-12
TraesCS5D03G0697200LC	-	78.7103	53.6999	7.11893e-12
TraesCS3B03G1359800	Villin	14.7924	11.1854	7.13156e-12
TraesCS3A03G0900500	Chlorophyll a-b binding protein, chloroplastic	374.209	574.483	7.27577e-12
TraesCS5A03G1074100	Lactoylglutathione lyase	47.7926	75.9022	7.48028e-12
TraesCS6A03G0965800	Translation initiation factor eIF-2B subunit epsilon	3.73569	7.49965	7.71412e-12
TraesCS6D03G0108100	Short-chain dehydrogenase/reductase family protein	0.651851	2.80914	7.87509e-12
TraesCS4D03G0608300LC	-	1.87059	8.529	8.06298e-12
TraesCS3B03G0745800	Dihydroflavonol-4-reductase	43.2849	63.7545	8.09524e-12
TraesCS7A03G0603900	Glutamate-1-semialdehyde 2,1-aminomutase	33.7772	44.8399	8.09524e-12
TraesCSU03G0167000	-	126.129	53.8416	8.27743e-12
TraesCS7D03G0765300	Ferredoxin	53.9734	82.3138	8.96474e-12
TraesCS4A03G0032200	Ribulose-phosphate 3-epimerase	78.5984	115.379	9.07146e-12
TraesCS4B03G0542300	Septation ring formation regulator EzrA	36.9951	64.1118	9.47287e-12
TraesCS6A03G1051600	Epimerase family protein	13.3532	24.7825	9.59148e-12
TraesCS5B03G0314000	Chaperone protein DNAj, putative	36.067	50.7804	1.04901e-11
TraesCS5A03G0286500	Fructose-bisphosphate aldolase	105.853	223.023	1.12396e-11
TraesCS4B03G0082500	Lipoxygenase	13.468	7.1473	1.14439e-11
TraesCS4B03G0981200	Glycosyltransferase	52.8566	26.7493	1.20492e-11
TraesCS5A03G1149200	basic helix-loop-helix (bHLH) DNA-binding superfamily protein	5.57312	11.9663	1.21677e-11
TraesCS5D03G0512700	Chlorophyll a-b binding protein, chloroplastic	28.1601	47.573	1.27841e-11
TraesCS6D03G0670700	Peptidylprolyl isomerase	21.9987	38.3587	1.31808e-11
TraesCS6A03G0804600	Geranylgeranyl reductase	198.608	312.924	1.35294e-11
TraesCS5B03G0034100	Receptor-like kinase	0.168745	1.43348	1.44969e-11
TraesCS3A03G1049300	Glutathione S-transferase	153.041	104.512	1.45528e-11
TraesCS6B03G0694200	Elongation factor Tu	150.72	210.634	1.56432e-11
TraesCS2A03G0684200	Cysteine proteinase inhibitor	7.8807	1.2247	1.57604e-11
TraesCS2B03G0600500	ATP synthase gamma chain	56.6018	89.1094	1.59731e-11
TraesCS5A03G1242700	Acid phosphatase 1	36.9441	19.785	1.71829e-11
TraesCS3B03G0224800	Shikimate kinase family protein	30.7945	50.75	1.72599e-11
TraesCS3B03G0675700	Exostosin family protein	1.92742	4.06927	1.72599e-11
TraesCS7D03G0810700	Haloacid dehalogenase-like hydrolase family protein	25.0729	44.2716	1.72599e-11
TraesCS1B03G0775600LC	-	13.5546	25.2957	1.78663e-11
TraesCS4A03G1111500	Phosphoglucan, water dikinase	11.1982	17.32	1.78663e-11
TraesCS1B03G0486500	Glutamate dehydrogenase	0	2.6883	1.81199e-11
TraesCS1B03G0896900	Early light-induced protein	7.04164	1.50292	1.82547e-11
TraesCS2D03G0129100	Ribulose bisphosphate carboxylase small chain	72.8466	268.191	1.82547e-11
TraesCS4B03G0856200	ATP phosphoribosyltransferase	18.7254	26.0266	1.82757e-11
TraesCS4B03G0828100	S-adenosyl-L-methionine-dependent methyltransferase domain-containing protein	36.0404	51.4091	1.92684e-11
TraesCS5B03G0254500	elongation factor Ts family protein	26.671	37.1236	2.06526e-11
TraesCS3A03G0094400	DNA-directed RNA polymerase subunit beta'	19.8533	29.8822	2.17528e-11
TraesCS5D03G1127400	Photosystem II reaction center Psb28 protein	33.8642	57.5698	2.2007e-11
TraesCS4B03G0568800	ATP synthase subunit b	192.953	307.137	2.40252e-11
TraesCS5D03G0952400	Glutathione-S-transferase	115.237	67.1165	2.4156e-11
TraesCS4A03G0875700	basic helix-loop-helix (bHLH) DNA-binding superfamily protein	5.25713	0.937508	2.52669e-11
TraesCS5B03G0934300	RNA-binding protein	203.845	298.715	2.52669e-11
TraesCS7A03G0720300	Rubredoxin family protein	70.668	105.346	2.52669e-11
TraesCS7D03G1238200	Carbonic anhydrase	22.7673	5.50255	2.68734e-11
TraesCS2D03G0467600	Beta-amylase	10.7317	18.6965	2.72937e-11
TraesCS7A03G1091400	50S ribosomal protein L24	201.508	296.658	2.94729e-11
TraesCS2A03G0681200	Eukaryotic aspartyl protease family protein	1.83367	0.28084	3.10016e-11
TraesCS2A03G1167400	Ribulose bisphosphate carboxylase/oxygenase activase	3.4158	7.05678	3.15676e-11
TraesCS1B03G0317200	Peroxidase	214.821	72.8823	3.3235e-11
TraesCS2D03G0417900	Geranylgeranyl pyrophosphate synthase	19.3806	30.3777	3.33301e-11
TraesCS7D03G1299700	Disease resistance protein (NBS-LRR class) family	56.5155	39.1891	3.3789e-11
TraesCS4D03G0035200	Ankyrin repeat protein-like	1.72713	5.12406	3.51849e-11
TraesCS1A03G0450000	Chloroplast inner envelope protein, putative, expressed	46.1621	63.8345	3.63221e-11
TraesCS5A03G1166800	Catalase	12.1419	23.4212	3.91175e-11
TraesCS6D03G0789500	Photosystem II 10 kDa polypeptide	337.022	474.667	3.98718e-11
TraesCS2D03G0455400	Cellulose synthase-like protein	8.55913	4.54878	4.17248e-11
TraesCS5D03G1152700	Carotenoid isomerase	3.8293	7.49769	4.20822e-11
TraesCS3B03G1415600	tRNA uridine 5-carboxymethylaminomethyl modification enzyme MnmG	13.2778	18.8185	4.20935e-11
TraesCS1B03G0760500	Alpha/beta-hydrolase-like protein	2.94668	5.51167	4.45077e-11
TraesCS5D03G0627300	Beta-glucosidase	81.1159	51.4099	4.45077e-11
TraesCS7D03G1233400	Protein PLANT CADMIUM RESISTANCE 2	75.3797	37.1572	4.45077e-11
TraesCS6B03G0000500	D-glycerate dehydrogenase/hydroxypyruvate reductase	25.4964	43.6838	4.48063e-11
TraesCS1B03G0495300	Fatty acid hydroxylase superfamily	15.9951	31.3434	4.72688e-11
TraesCS2D03G0485100	ATP synthase gamma chain	26.7133	44.092	4.78083e-11
TraesCS2A03G0948500	Histone H4	0	5.24353	4.83525e-11
TraesCS1D03G0052800	Chymotrypsin inhibitor	36.8048	9.33493	4.83548e-11
TraesCS6D03G0480200	Elongation factor Tu	138.075	194.34	5.00179e-11
TraesCS5A03G0218300	DUF538 family protein (Protein of unknown function, DUF538)	174.436	126.489	5.14197e-11
TraesCS6D03G0784600LC	-	20.9525	6.67095	5.23299e-11
TraesCS5A03G0887500	RNA-binding protein	231.265	328.076	5.28173e-11
TraesCS2D03G0877800	NAD(P)H-quinone oxidoreductase subunit M	17.9414	29.9474	5.5477e-11
TraesCS4D03G0069000	Peptidylprolyl isomerase	49.4169	80.7312	5.5477e-11
TraesCS5B03G0283200	Protein reticulata-related 1, chloroplastic	38.8741	56.4715	5.55317e-11
TraesCS3D03G0238400LC	-	24.5295	35.9164	5.69869e-11
TraesCS5B03G0449300	Indole-3-glycerol phosphate synthase	108.562	57.76	5.69869e-11
TraesCS2B03G1236200LC	-	47.1391	78.7953	5.98238e-11
TraesCS6A03G0814800	Glycine cleavage system h protein, putative	300.515	467.225	6.01578e-11
TraesCS5A03G1156100	S-adenosyl-L-methionine-dependent methyltransferase domain-containing protein	27.2165	40.0088	6.3714e-11
TraesCS4B03G0188800	NAD(P)H dehydrogenase subunit 48	24.6971	42.7382	6.59062e-11
TraesCS3D03G0172300	Cysteine synthase	100.938	135.41	6.63064e-11
TraesCS1D03G0058000	Chaperone DnaJ	52.0671	92.5818	7.00289e-11
TraesCS3A03G0268800	DNA-directed RNA polymerase subunit beta	19.5091	35.9968	7.00289e-11
TraesCS3B03G1180100	NAD(P)H dehydrogenase 18	28.6801	49.5079	7.03608e-11
TraesCS1D03G0131800	Patatin	52.92	23.8321	7.2261e-11
TraesCS7A03G0257600	Photosynthetic NDH subcomplex B 3	39.8344	68.1562	7.86849e-11
TraesCS3D03G0149100	Membrane protein insertase YidC	25.5925	35.2822	8.47778e-11
TraesCS1D03G0380000	Ribonuclease	179.701	300.627	8.96469e-11
TraesCS3D03G0615900	Glycerate kinase	8.6659	16.0624	8.96469e-11
TraesCS4B03G0152200	Serine hydroxymethyltransferase	124.861	190.789	8.96469e-11
TraesCS7A03G1366100	Photosystem II stability/assembly factor HCF136	36.6854	58.396	8.96469e-11
TraesCS7B03G0694200	Cytochrome P450 family protein	10.4957	20.9553	9.014e-11
TraesCS2A03G0412600	Ribosome recycling factor	57.2399	80.7114	9.25779e-11
TraesCS1B03G0734300	Thylakoid lumen 18.3 kDa family protein	75.8413	112.495	9.47579e-11
TraesCS1A03G0657600	Pyrimidine-specific ribonucleoside hydrolase	7.20801	4.11543	1.00724e-10
TraesCS1A03G0465100	Thylakoid lumenal 17.4 kDa protein, chloroplastic	26.0626	40.4893	1.02992e-10
TraesCS1A03G0534000	Protein curvature thylakoid chloroplastic-like	33.6581	59.7196	1.04429e-10
TraesCS6B03G1261000	Photosystem II 22 kDa, chloroplastic	13.0305	21.8441	1.07625e-10
TraesCS2D03G0467800	Beta-amylase	1.90464	6.61542	1.0818e-10
TraesCS3D03G0519300	MYB-related transcription factor	9.33366	17.5804	1.13221e-10
TraesCS5A03G0020700	Cytochrome P450	21.8548	10.2206	1.15151e-10
TraesCS4A03G1046800	1-aminocyclopropane-1-carboxylate synthase	7.13252	10.9251	1.17718e-10
TraesCS6A03G0828700	Chlorophyll a-b binding protein, chloroplastic	19.2315	32.3051	1.29174e-10
TraesCS1D03G0051000	Chymotrypsin inhibitor	693.762	300.154	1.37932e-10
TraesCS2B03G0636400	Asparagine-tRNA ligase	15.2858	22.2345	1.41395e-10
TraesCS5B03G1033900	Obg-like ATPase 1	27.0932	40.332	1.43242e-10
TraesCS5B03G0219600	Rubredoxin	42.6936	74.8001	1.49306e-10
TraesCS5D03G0111300	Chloroplast stem-loop-binding protein	106.606	219.659	1.51966e-10
TraesCS1D03G0043100LC	-	29.5823	5.35095	1.52826e-10
TraesCS2B03G1217800	Leguminosin group485 secreted peptide	92.1632	160.453	1.52826e-10
TraesCS7D03G0000900	Plastocyanin	646.705	909.732	1.52826e-10
TraesCS7A03G1141400	ATP-dependent zinc metalloprotease FTSH protein	28.5098	37.5898	1.55992e-10
TraesCS4D03G0541500	Chaperone protein dnaJ	42.6978	67.9773	1.67609e-10
TraesCS7B03G0169200	Sentrin-specific protease	0.0633017	1.61404	1.67609e-10
TraesCS5D03G0952600	Peroxisomal (S)-2-hydroxy-acid oxidase	42.8465	90.2913	1.72799e-10
TraesCS5A03G1217700	O-methyltransferase	5.73312	1.4289	1.79054e-10
TraesCS3B03G0945600	Non-specific lipid-transfer protein	966.794	642.539	1.83397e-10
TraesCS4B03G0575000	Cytochrome P450	156.716	75.0572	1.83397e-10
TraesCS7D03G0036600	Ferredoxin--NADP reductase	80.7202	136.039	1.84622e-10
TraesCS5D03G0346300	Stress responsive A/B barrel domain family protein	37.3717	19.2143	1.9266e-10
TraesCS3A03G0560900	MYB-related transcription factor	18.5421	36.5444	1.98475e-10
TraesCS5A03G1199800	Zinc finger protein, putative	1.0339	4.98258	2.09634e-10
TraesCS3D03G0632700	Dirigent protein	7.36268	1.67751	2.13572e-10
TraesCS7B03G1030900	Mg-protoporphyrin IX chelatase	37.3503	52.8942	2.16227e-10
TraesCS3D03G0621500	30S ribosomal protein S20	103.757	148.17	2.28288e-10
TraesCS6B03G0966800	Glycine cleavage system h protein	228.331	359.745	2.34696e-10
TraesCS1D03G0266200	6-phosphofructo-2-kinase/fructose-2, 6-bisphosphatase	6.07354	9.53049	2.42696e-10
TraesCS4D03G0659100	Glutathione reductase	17.4797	25.0058	2.49682e-10
TraesCS5B03G1145100LC	-	0	3.20098	2.52811e-10
TraesCS5B03G1006500	Cytochrome b6-f complex subunit 7	120.763	176.124	2.72317e-10
TraesCS1B03G0717200	50S ribosomal protein L1	131.946	186.796	2.79355e-10
TraesCS2A03G0930200	plastid transcriptionally active 5	16.317	27.4675	3.02711e-10
TraesCS7B03G0838900LC	-	4.46044	12.8033	3.02711e-10
TraesCS7A03G0558600LC	-	25.0463	55.9687	3.06351e-10
TraesCS4A03G0397400	ABC transporter ATP-binding protein	14.5468	19.5623	3.28108e-10
TraesCS2A03G0680800	Aldo/keto reductase family oxidoreductase	6.66268	1.29918	3.31818e-10
TraesCS5A03G0965900LC	-	0	2.56174	3.32232e-10
TraesCS2A03G1061900	RNA-binding family protein, putative	29.7178	47.8312	3.42418e-10
TraesCS2A03G0677900	tRNA (Adenine-N(1)-)-methyltransferase catalytic subunit trmt61a	3.55555	0.541034	3.47683e-10
TraesCS4D03G0646800	Photosynthetic NDH subcomplex B 2	20.6891	33.0316	3.51688e-10
TraesCS7A03G0001000	Plastocyanin	892.889	1281.19	3.65136e-10
TraesCS2A03G0165100	Omega-3 fatty acid desaturase	39.1332	62.7027	3.66992e-10
TraesCS5A03G0802100	Aquaporin-like protein	2.36828	11.6202	3.73342e-10
TraesCS2A03G0643800	Aminotransferase	9.46342	15.8688	3.76814e-10
TraesCS4A03G1083200	Urease accessory protein UreH	12.7324	22.2936	3.85732e-10
TraesCS7D03G0974300	Zinc transporter	0.0687757	2.05802	3.86383e-10
TraesCS3B03G1058500	Receptor-like kinase	1.59851	4.14509	3.92186e-10
TraesCS1B03G0541300	Chloroplast inner envelope protein, putative, expressed	23.812	32.2659	3.93844e-10
TraesCS5B03G1052300	Peroxisomal (S)-2-hydroxy-acid oxidase	37.1764	85.8724	4.19343e-10
TraesCS6A03G0056000	Chloroplast stem-loop binding protein	12.5345	23.419	4.30361e-10
TraesCS3D03G0506700	transmembrane protein, putative (DUF1118)	25.3799	42.6357	4.34997e-10
TraesCS4D03G0081000	Photosynthetic NDH subcomplex L 2	19.6755	34.3815	4.34997e-10
TraesCS7A03G0685300	Translation initiation factor IF-2	14.906	21.2441	4.34997e-10
TraesCS7B03G0843300	Thylakoid lumenal 16.5 kDa protein, chloroplastic	25.5537	45.1191	4.34997e-10
TraesCS3A03G1161400	L-gulonolactone oxidase	2.48855	0.252236	4.44531e-10
TraesCS1D03G0166000	Acetylcholine receptor subunit beta	24.684	42.9782	4.49188e-10
TraesCS7A03G0099200	Phosphoglucan, water dikinase	11.6206	17.7731	4.77796e-10
TraesCS4B03G0798400	Alcohol dehydrogenase, putative	46.9202	29.9888	4.93115e-10
TraesCS3D03G0308400	Protein DJ-1	8.37937	2.49688	4.97356e-10
TraesCS4B03G0136400	4-hydroxy-3-methylbut-2-enyl diphosphate reductase	49.3438	68.5269	4.97356e-10
TraesCS3A03G0057100	Lecithin-cholesterol acyltransferase-like 1	9.02057	17.5322	5.09948e-10
TraesCS2B03G0106500	dimethylallyl, adenosine tRNA methylthiotransferase	139.81	203.287	5.2718e-10
TraesCS5B03G0208300	wiskott-aldrich syndrome family protein, putative (DUF1118)	20.2774	38.4674	5.33533e-10
TraesCS4D03G0738700	S-adenosyl-L-methionine-dependent methyltransferase domain-containing protein	33.3608	51.7104	5.40105e-10
TraesCS1B03G0614900LC	-	14.2254	19.5547	5.70118e-10
TraesCS7A03G1332800	ATP-dependent zinc metalloprotease FTSH	53.2626	72.0628	5.70118e-10
TraesCS6D03G0680700	Geranylgeranyl reductase	132.852	189.836	5.78257e-10
TraesCS1A03G0994600	50S ribosomal protein L7/L12	89.8934	149.483	5.87095e-10
TraesCS1D03G0890100	Chloroplastic group IIA intron splicing facilitator CRS1, chloroplastic	63.3643	80.3641	5.91223e-10
TraesCS6A03G0980600	O-methyltransferase	16.6815	8.33741	5.91223e-10
TraesCS6B03G0402900	Elongation factor 4	22.649	33.9842	5.92854e-10
TraesCS4A03G0045900	Glutathione reductase	21.663	33.15	6.34408e-10
TraesCS7B03G0278900	N-alpha-acetyltransferase	10.0884	18.9326	6.55276e-10
TraesCS5D03G0317800	Chaperone protein DNAj, putative	35.9764	51.4917	6.65485e-10
TraesCS1A03G0341100	Pentatricopeptide repeat-containing protein	5.80438	7.93971	6.90967e-10
TraesCS3D03G0082400	O-methyltransferase	99.0214	38.7705	7.08355e-10
TraesCS3D03G0958800	NAD(P)H dehydrogenase 18	7.64574	13.0737	7.08355e-10
TraesCS5D03G1056600	Mg-protoporphyrin IX chelatase	54.6759	74.5662	7.15359e-10
TraesCS6A03G0317300	Quinone oxidoreductase-like protein	43.5996	73.2308	7.16872e-10
TraesCS7A03G0641700	Vestitone reductase-related family protein	14.1214	22.9984	7.16872e-10
TraesCS2D03G0588300	Oxygen-evolving enhancer protein 2-1, chloroplastic	652.214	860.715	7.47772e-10
TraesCS2B03G0815600LC	-	0	6.96248	7.67087e-10
TraesCS6A03G0278700	Zinc finger protein CONSTANS-LIKE 2	32.9352	42.7528	7.68798e-10
TraesCS1D03G0042100	Trypsin inhibitor	15.6069	6.5284	7.70144e-10
TraesCS6A03G0917800	Photosystem II 10 kDa polypeptide	458.031	615.59	7.8175e-10
TraesCS7B03G0683300	Haloacid dehalogenase-like hydrolase family protein	25.6497	44.6599	7.87394e-10
TraesCS2D03G1179300	DNA polymerase I	9.89538	14.0332	7.89248e-10
TraesCS2B03G0441100	RNA-binding protein	412.138	630.322	8.00897e-10
TraesCS7D03G0546100	Lumenal PsbP-like protein	20.4159	33.4578	8.14048e-10
TraesCS5D03G0234500	PsbP-like protein 1	13.0876	22.471	8.83167e-10
TraesCS4A03G0762500	Aldo-keto reductase/ oxidoreductase	14.2935	22.0644	8.88988e-10
TraesCS5A03G1187100	translation initiation factor	22.1667	36.6244	8.89131e-10
TraesCS4D03G0015400	Aldo-keto reductase, putative	6.79723	10.8053	9.18113e-10
TraesCS7D03G0879600	Thiamine thiazole synthase, chloroplastic	11.649	20.8522	9.62753e-10
TraesCS6D03G0465200	Photosynthetic NDH subcomplex L 2	12.3985	23.2072	9.70984e-10
TraesCS4B03G0311700LC	-	0.652996	4.10594	9.73833e-10
TraesCS1D03G0515200	Protein curvature thylakoid chloroplastic-like	17.123	48.2234	1.00188e-09
TraesCS6A03G0935800	CobW-domain-containing protein	39.8841	54.089	1.005e-09
TraesCS2A03G0372500	IgA FC receptor	42.9268	24.4652	1.03557e-09
TraesCS2A03G0539900	Tetratricopeptide repeat (TPR)-like superfamily protein	1.19991	7.30571	1.03557e-09
TraesCS6B03G0448000	Nucleoid-associated protein	72.4876	103.726	1.04322e-09
TraesCS7D03G1087900	ATP-dependent zinc metalloprotease FTSH protein	60.5998	77.914	1.06013e-09
TraesCS6D03G0112100	Low PSII Accumulation 3	33.1826	48.0564	1.07745e-09
TraesCS7A03G0554100	Protein DETOXIFICATION	6.34024	14.5004	1.07745e-09
TraesCS1D03G0151500	Dihydrolipoyl dehydrogenase	31.5649	66.034	1.10503e-09
TraesCS6B03G0816600	50S ribosomal protein L19	94.5897	136.94	1.10629e-09
TraesCS6D03G0484500	Protein HHL1, chloroplastic	52.0058	80.6472	1.1147e-09
TraesCS7D03G0742800	Photosystem II core complex proteins psbY	204.786	291.505	1.17412e-09
TraesCS7B03G0396300	Lumenal PsbP-like protein	22.4334	37.6591	1.17488e-09
TraesCS5A03G1006000	Peroxisomal (S)-2-hydroxy-acid oxidase	69.5706	152.29	1.20204e-09
TraesCS7D03G0334500	Dirigent protein	39.1968	67.2028	1.20282e-09
TraesCS2B03G1043700	Pentatricopeptide repeat-containing protein	22.5356	33.435	1.21315e-09
TraesCS7D03G0837000	Lactoylglutathione lyase	91.103	66.2068	1.24533e-09
TraesCS1B03G0926300	Transcription elongation factor Spt5-like protein, putative	9.69866	6.66579	1.25167e-09
TraesCS5B03G1114300	Catalase-peroxidase	0	1.04068	1.36041e-09
TraesCS1A03G0525200	Shikimate kinase	22.0401	33.1742	1.38385e-09
TraesCS7D03G1146900	Dihydroflavonol 4-reductase	31.6641	48.3582	1.39341e-09
TraesCS5A03G0020900	Cytochrome P450	39.9037	21.4686	1.3977e-09
TraesCS3A03G0385300	MFS18 protein	1201.29	848.424	1.45015e-09
TraesCS7A03G0756700	DAG protein, chloroplastic	88.0105	121.353	1.48309e-09
TraesCS6B03G0922900	Phosphatidylinositol 3- and 4-kinase family protein	68.2884	33.4521	1.5035e-09
TraesCS6A03G0716000LC	-	0.645248	5.34413	1.5102e-09
TraesCS6A03G0578100	Elongation factor Tu	351.312	470.534	1.5471e-09
TraesCS6B03G1100700	Purple acid phosphatase	28.1804	51.2323	1.5471e-09
TraesCS6A03G0262400	F-box family protein	5.05779	1.63711	1.56773e-09
TraesCS7B03G0606700	Photosystem II core complex proteins psbY	169.918	247.952	1.62045e-09
TraesCS2B03G0887900	Aldose 1-epimerase	8.58139	15.9837	1.62739e-09
TraesCS2A03G1208500	Glutamyl-tRNA(Gln) amidotransferase subunit A	29.8316	43.3607	1.64104e-09
TraesCS4D03G0764100	Late embryogenesis abundant protein	1.62705	9.07213	1.68242e-09
TraesCS2A03G0682800	Protein embryo defective 1674	2.05691	0.380549	1.71506e-09
TraesCS4B03G0873300LC	-	44.8267	64.5704	1.72197e-09
TraesCS5A03G0296300	Protein reticulata-related 1, chloroplastic	31.5211	41.803	1.74719e-09
TraesCS5A03G0987600	Obg-like ATPase 1	14.5298	22.6574	1.77028e-09
TraesCS2A03G1225900LC	-	34.1378	60.4836	1.78721e-09
TraesCS3A03G1264200	Pectin acetylesterase	50.0827	33.016	1.80472e-09
TraesCS4A03G0206400	ATP synthase subunit b	251.244	374.058	1.81059e-09
TraesCS5B03G0022600	1,3-beta-glucan synthase component (DUF1218)	9.73095	1.03391	1.81633e-09
TraesCS7A03G0847000	Phosphoenolpyruvate carboxylase	10.8135	15.7407	1.83514e-09
TraesCS3A03G0104700LC	-	1.81733	0.260646	1.85918e-09
TraesCS6A03G0108900	Chlororespiratory reduction 6	22.3268	38.4484	1.93106e-09
TraesCS3A03G0892000	Fructose-1,6-bisphosphatase class 1	14.1619	44.2226	1.98564e-09
TraesCS6D03G0810900	CobW-domain-containing protein	36.9552	53.4571	2.00376e-09
TraesCS2D03G0683800	Peroxiredoxin family protein	205.347	279.902	2.01204e-09
TraesCS6A03G0818200	Presequence protease, mitochondrial	15.4827	20.2747	2.01204e-09
TraesCS4D03G0612500	BTB/POZ domain-containing protein	1.30654	4.27144	2.02414e-09
TraesCS6D03G0853000	Cytochrome c1-1, heme protein, mitochondrial	69.0288	101.872	2.10287e-09
TraesCS4D03G0693300	YGGT family protein	35.6449	55.6063	2.1096e-09
TraesCS5B03G1172900	50S ribosomal protein L17	135.104	211.022	2.12629e-09
TraesCS5D03G0920800	Malate dehydrogenase	34.8307	77.4822	2.14529e-09
TraesCS2A03G0699100	Violaxanthin de-epoxidase	12.1613	20.6169	2.16896e-09
TraesCS5B03G0022900	3-ketoacyl-CoA synthase	1.38063	5.74509	2.19724e-09
TraesCS3D03G0632500LC	-	4.26461	0.904928	2.204e-09
TraesCS7D03G1105100	Glutathione S-transferase	69.2838	43.8847	2.26731e-09
TraesCS2A03G0099700	2-oxoglutarate (2OG) and Fe(II)-dependent oxygenase superfamily protein, putative	21.7946	8.3009	2.31469e-09
TraesCS5B03G1183200	Trichome birefringence-like protein	15.171	8.78749	2.45111e-09
TraesCS4D03G0064500	Mitogen-activated protein kinase kinase kinase 1	4.06984	8.12649	2.48213e-09
TraesCS5B03G0581000	Pentatricopeptide repeat-containing protein	6.32169	10.4966	2.48213e-09
TraesCS5A03G0971200	Myb/SANT-like DNA-binding domain protein	0	0.997479	2.68612e-09
TraesCS4A03G0519500	Elongation factor P	25.651	38.0992	2.8387e-09
TraesCS6D03G0651100	Calcium sensing receptor, chloroplastic	22.1017	33.0595	2.84617e-09
TraesCS6D03G0842100LC	-	3.76758	15.9722	2.94302e-09
TraesCS1B03G0745700	Pyrimidine-specific ribonucleoside hydrolase	6.74561	3.6319	3.00643e-09
TraesCS1A03G1083200LC	-	0.175269	1.23186	3.05991e-09
TraesCS1A03G0911900	Chloroplastic group IIA intron splicing facilitator CRS1, chloroplastic	59.1795	76.5828	3.10642e-09
TraesCS7D03G0366000	10 kDa chaperonin	76.3683	109.319	3.11843e-09
TraesCS1B03G0849200	Proline-rich family protein	24.5049	40.2147	3.5291e-09
TraesCS2B03G0373200	Thioredoxin reductase	18.7763	27.342	3.57948e-09
TraesCS2A03G0727500	Acetyl-coenzyme A synthetase	11.8708	8.50472	3.74669e-09
TraesCS5A03G0966000LC	-	0	5.05316	3.79758e-09
TraesCS5D03G0483800	Chaperone protein DnaJ	7.84601	12.0604	3.839e-09
TraesCS6D03G0691400	Presequence protease, mitochondrial	27.2677	34.7856	3.84514e-09
TraesCS1A03G0687500	Subtilisin-like protease	28.0381	43.534	3.88696e-09
TraesCS4A03G0288200	Photosystem II Psb27 protein	63.0013	107.209	4.0721e-09
TraesCS6D03G0735800LC	-	0	1.02695	4.27161e-09
TraesCS5B03G1356900	PGR5-like protein 1A, chloroplastic	26.7492	37.2671	4.38381e-09
TraesCS2A03G0267400	Glutamate synthase, putative	29.5399	45.0387	4.39316e-09
TraesCS2A03G1215100	translation initiation factor 3 subunit I	8.40043	16.6251	4.45508e-09
TraesCS3B03G0722500	ATP synthase subunit beta	8.66941	4.72773	4.45508e-09
TraesCS5B03G1297500	Polyribonucleotide nucleotidyltransferase	5.17735	9.77093	4.45508e-09
TraesCS7A03G0292100	Alpha/beta-Hydrolases superfamily protein	16.1032	7.50407	4.45508e-09
TraesCS5A03G0503900	Oxygen-dependent choline dehydrogenase	26.0455	19.2011	4.48939e-09
TraesCS3D03G0694500	Protein PLASTID TRANSCRIPTIONALLY ACTIVE 12	12.0145	17.9521	4.87901e-09
TraesCS1B03G0462300	Rubisco accumulation factor 1, chloroplastic	42.8591	62.3697	5.0467e-09
TraesCS5B03G0378600	Serine--tRNA ligase	17.7309	25.2958	5.16687e-09
TraesCS2A03G1012600	Cell differentiation protein rcd1, putative, expressed	5.44233	2.91746	5.20754e-09
TraesCS1B03G0809600	Adenine nucleotide alpha hydrolases-like superfamily protein	79.2538	54.0867	5.32464e-09
TraesCS7B03G0297700	Zinc finger constans-like protein	4.34907	9.6251	5.36396e-09
TraesCS2D03G0467500	Oxygen-evolving enhancer protein 3-2, chloroplastic	598.604	798.905	5.43884e-09
TraesCS3B03G0642900	MYB-related transcription factor	11.0989	19.3994	5.50807e-09
TraesCS7B03G0939600	50S ribosomal protein L24	168.41	241.173	5.70805e-09
TraesCS4D03G0114100	photosystem I reaction center subunit N	28.269	45.2142	5.83394e-09
TraesCS4B03G0939500	Apyrase	505.745	336.298	5.94169e-09
TraesCS3A03G0801100	Ribonuclease 3	18.1086	25.8273	6.07873e-09
TraesCS1A03G0828400	Cytochrome P450	0.926708	4.61271	6.09133e-09
TraesCS1B03G0601900	Carbohydrate kinase, putative, expressed	14.572	20.5368	6.11592e-09
TraesCS5B03G1017200	Malate dehydrogenase	15.513	32.5869	6.11592e-09
TraesCS3B03G0783000	Pentatricopeptide repeat-containing protein	16.4223	22.798	6.30008e-09
TraesCS4D03G0296500	Ankyrin repeat family protein	0	4.88145	6.30008e-09
TraesCS7B03G1004000	ATP-dependent zinc metalloprotease FTSH protein	41.698	53.7248	6.30008e-09
TraesCS5B03G0035900	Thaumatin-like protein	82.2191	161.412	6.63119e-09
TraesCS4D03G0078300LC	-	6.77166	1.79679	6.88611e-09
TraesCS2D03G0438800	Protein THYLAKOID FORMATION1, chloroplastic	94.6754	125.905	6.96941e-09
TraesCS4B03G0061400	Ferredoxin family protein, expressed	20.5318	31.3593	7.14248e-09
TraesCS6B03G0729400	Acetolactate synthase small subunit	17.2927	24.0047	7.16736e-09
TraesCS5A03G0595000	1-aminocyclopropane-1-carboxylate oxidase	12.031	6.60105	7.4036e-09
TraesCS2A03G0679200	MAU2 chromatid cohesion factor	4.67202	0.850546	7.52602e-09
TraesCS2D03G0385000	GPI transamidase subunit PIG-U family protein	6.68332	2.59041	7.64054e-09
TraesCS5A03G0089100	Methyltransferase	24.9274	35.5307	8.3389e-09
TraesCS3A03G0316700	Phosphoenolpyruvate carboxylase	6.50155	12.6125	8.7115e-09
TraesCS3A03G0740400	Clustered mitochondria protein	16.2513	21.5156	9.06227e-09
TraesCS1A03G0744600	Proline-rich family protein	60.8649	93.3612	9.0641e-09
TraesCS1A03G1030600	ATP-dependent zinc metalloprotease FtsH 1	8.20813	14.85	9.09485e-09
TraesCS7D03G0023000	Protein TolB	38.0087	24.217	9.14451e-09
TraesCS6A03G0000400	D-glycerate dehydrogenase/hydroxypyruvate reductase	9.68025	18.5791	9.2648e-09
TraesCS5A03G0960700	Cytochrome c biogenesis protein	5.08991	7.62832	9.34063e-09
TraesCS4A03G0186800	50S ribosomal protein L4	105.928	155.76	9.61514e-09
TraesCS4D03G0155600	NAD(P)H dehydrogenase subunit 48	26.6197	41.136	9.67264e-09
TraesCS5A03G0965300	30S ribosomal protein S14 type Z	98.3007	145.997	9.67264e-09
TraesCS5D03G0687800	Beta-glucosidase	6.05754	11.0785	9.71672e-09
TraesCS1D03G0589600	50S ribosomal protein L1	135.025	186.612	1.06946e-08
TraesCS5A03G0197200	Rubredoxin	47.2699	80.9334	1.08952e-08
TraesCS5D03G1211900	Ribosome hibernation promotion factor	43.2353	70.4825	1.12028e-08
TraesCS3A03G0618600LC	-	177.668	245.372	1.18601e-08
TraesCS7D03G0074700	60 kDa chaperonin	221.898	324.297	1.19923e-08
TraesCS6D03G0491100	4-hydroxy-3-methylbut-2-en-1-yl diphosphate synthase (flavodoxin)	35.6603	47.3271	1.2266e-08
TraesCS2D03G0494100	Organic solute transporter-like	6.34791	3.15035	1.22949e-08
TraesCS2B03G0205100	Germin-like protein	196.161	390.975	1.27766e-08
TraesCS3A03G0934200	Calcium sensing receptor, chloroplastic	55.4659	77.7726	1.29354e-08
TraesCS2B03G0693900	Mitochondrial transcription termination factor family	4.60988	7.61094	1.2977e-08
TraesCS2D03G1115800	Glutamine synthetase	50.2825	100.166	1.2977e-08
TraesCS2D03G0129300	Ribulose bisphosphate carboxylase small chain	7.57924	17.6456	1.30685e-08
TraesCS2A03G0936400	NAD(P)H-quinone oxidoreductase subunit M	15.3063	29.0357	1.32665e-08
TraesCS6A03G0750900	Threonine--tRNA ligase	18.7632	27.6849	1.36279e-08
TraesCS4A03G0778600	PsbP-like protein 1	29.5222	44.7748	1.37402e-08
TraesCS1B03G0982500	Calcium homeostasis regulator CHoR1	35.7571	53.4548	1.37626e-08
TraesCS4A03G0711500	Lipoxygenase	18.2481	11.0168	1.38886e-08
TraesCS6B03G0769800	Atp-dependent rna helicase	19.3194	24.9801	1.39231e-08
TraesCS3B03G0532100	Magnesium-protoporphyrin IX monomethyl ester [oxidative] cyclase	104.136	140.493	1.40318e-08
TraesCS4B03G0610800	Chaperone protein dnaJ	39.7646	60.2767	1.41187e-08
TraesCS7D03G0651600	Malate dehydrogenase	28.8278	37.0132	1.46087e-08
TraesCS7A03G0824700	Protein reticulata-related 1, chloroplastic	16.548	23.5822	1.46326e-08
TraesCS2D03G0260200	Superoxide dismutase [Cu-Zn]	260.054	188.316	1.49273e-08
TraesCS3D03G0739100	Ribonuclease 3	11.0955	16.422	1.51725e-08
TraesCS4B03G0981400	Dipeptidyl peptidase	12.2074	7.32236	1.51725e-08
TraesCS4D03G0065100	30S ribosomal protein S13, putative, expressed	25.0598	37.7835	1.56587e-08
TraesCS6B03G1306000	Epimerase family protein	26.6423	43.3105	1.57711e-08
TraesCS3B03G0008500	Subtilisin-like protease	11.6585	5.31686	1.5917e-08
TraesCS7D03G0868600LC	-	1.52786	8.96496	1.60564e-08
TraesCS5B03G0408400	Plastid transcriptionally active 6	32.8456	48.7323	1.6344e-08
TraesCS3A03G0368600	Dbj|BAA92898.1	12.7527	23.1834	1.6377e-08
TraesCS2B03G0832300	GrpE protein homolog	64.8988	93.9241	1.65621e-08
TraesCS2D03G0349700LC	-	2.65151	5.81681	1.69602e-08
TraesCS7D03G0813300	Phosphoglucosamine mutase family protein	9.11573	15.1331	1.70436e-08
TraesCS2A03G0690300LC	-	3.51463	0.496163	1.70904e-08
TraesCS5B03G1218400LC	-	0.0156664	2.13294	1.70904e-08
TraesCS2A03G0661000	Lectin protein kinase family protein	12.5867	1.83904	1.71367e-08
TraesCS7A03G0078100	60 kDa chaperonin	166.466	241.685	1.71466e-08
TraesCS7D03G0540300LC	-	40.8884	74.9339	1.75967e-08
TraesCS7B03G0858900	UDP-glycosyltransferase	0.530188	3.0041	1.77235e-08
TraesCS5A03G1177500	ABC transporter family protein	12.2605	5.92944	1.78294e-08
TraesCS4B03G0496000	ATP synthase protein I	27.573	40.4804	1.78744e-08
TraesCS1D03G0613500	Gibberellin receptor GID1a	6.36557	13.527	1.79575e-08
TraesCS4A03G0291400	Pentatricopeptide repeat-containing protein	7.89657	12.4454	1.82795e-08
TraesCS5B03G1144500	F-box protein	0	0.966812	1.83049e-08
TraesCS5A03G1219800	Hydroxymethylglutaryl-CoA synthase	26.2911	17.1348	1.83586e-08
TraesCS7A03G1225100	Photosystem II reaction center PsbP family protein	13.4373	19.3732	1.8572e-08
TraesCS1B03G0424200	Pentatricopeptide repeat-containing protein	22.2651	30.0157	1.89138e-08
TraesCS5D03G0994200	GTPase obg	10.2788	16.9381	1.89601e-08
TraesCS6A03G0794700	Peptidylprolyl isomerase	20.7939	34.525	1.90323e-08
TraesCS1B03G0617500	Antiholin-like protein lrgB	20.1944	33.1727	1.90765e-08
TraesCS1D03G0356300	Rubisco accumulation factor 1, chloroplastic	50.6579	77.9033	1.90802e-08
TraesCS4A03G0099500	Methionine--tRNA ligase	8.67417	12.726	1.91568e-08
TraesCS7B03G0298500	Protein curvature thylakoid chloroplastic-like	195.391	264.994	2.02062e-08
TraesCS6A03G0714400	Phosphoribulokinase	116.583	204.769	2.04599e-08
TraesCS3A03G0092900	Trypsin inhibitor	42.1475	20.2677	2.05266e-08
TraesCS6B03G1104600	Photosystem II 10 kDa polypeptide	599.575	801.381	2.05725e-08
TraesCS7B03G0845300	Delta-aminolevulinic acid dehydratase	61.9343	77.2422	2.05725e-08
TraesCS5A03G0253400	Dicarboxylate transporter 2.1, chloroplastic	38.5952	52.9787	2.20026e-08
TraesCS4B03G0095100	Peptidylprolyl isomerase	65.5382	108.262	2.2041e-08
TraesCS6D03G0313300	Fatty acid hydroxylase superfamily	30.4289	18.287	2.21303e-08
TraesCS3B03G0846500	Clustered mitochondria protein	18.6451	22.5014	2.22524e-08
TraesCS2D03G0507800	Protein LOW PSII ACCUMULATION 1, chloroplastic	35.1961	59.0843	2.28485e-08
TraesCS1B03G1071700	Chloroplastic group IIA intron splicing facilitator CRS1, chloroplastic	23.1457	29.2448	2.31228e-08
TraesCS7D03G1305300	Chloroplast protein	9.5852	15.9212	2.31228e-08
TraesCS2B03G0179600	Ribulose bisphosphate carboxylase small chain	17.9267	51.768	2.37899e-08
TraesCS5A03G1006800LC	-	4.03026	12.5479	2.38201e-08
TraesCS7D03G0466700	CONSTANS-like zinc finger protein	6.56358	12.6126	2.38201e-08
TraesCS5D03G0025400	GTPase	22.4016	31.1494	2.39771e-08
TraesCS4A03G1133700	60 kDa chaperonin	120.462	170.375	2.42983e-08
TraesCS6B03G0720000	4-hydroxy-3-methylbut-2-en-1-yl diphosphate synthase (flavodoxin)	36.3298	45.9768	2.44006e-08
TraesCS5B03G1116500	homolog of asparagine-linked glycosylation 12	0	0.982106	2.44252e-08
TraesCS2A03G0811300	Aldehyde dehydrogenase	26.5039	18.7196	2.46609e-08
TraesCS3D03G1089600	Villin	30.4362	23.3614	2.49223e-08
TraesCS6A03G0746700	rho GTPase-activating gacO-like protein	45.98	27.9347	2.62063e-08
TraesCS1B03G0743300	Gibberellin receptor GID1a	13.0937	23.8111	2.63433e-08
TraesCS5A03G1140900	Pentatricopeptide repeat-containing protein	11.5463	16.5018	2.63699e-08
TraesCS2A03G0665100	Plant calmodulin-binding-like protein	18.4532	2.64027	2.66258e-08
TraesCS4D03G0809000	4-hydroxy-tetrahydrodipicolinate reductase	21.5857	33.7043	2.70253e-08
TraesCS3B03G1079400	2-C-methyl-D-erythritol 4-phosphate cytidylyltransferase	19.0026	26.3209	2.78938e-08
TraesCS3A03G0055600	Pentatricopeptide repeat-containing protein	2.9632	4.35741	2.86972e-08
TraesCS3A03G0861000LC	-	0	0.633649	2.90191e-08
TraesCS6D03G0393400	50S ribosomal protein L21	170.678	237.342	2.93158e-08
TraesCS7B03G0402800	Alanine:glyoxylate aminotransferase	76.5592	141.481	2.93405e-08
TraesCS2B03G0142800	O-methyltransferase	180.855	108.78	2.93898e-08
TraesCS4D03G0745200	Glyceraldehyde-3-phosphate dehydrogenase	187.163	419.457	3.07064e-08
TraesCS1B03G1001600	Phosphotransferase	32.5668	20.6668	3.11194e-08
TraesCS4B03G0647900	Allene oxide synthase	146.102	82.6591	3.13385e-08
TraesCS3A03G0314200	Mitochondrial carrier family	16.2447	25.8101	3.14618e-08
TraesCS5A03G1113100	Glucose-1-phosphate adenylyltransferase	18.4449	26.886	3.15396e-08
TraesCS4A03G0588400LC	-	0	3.40451	3.18157e-08
TraesCS4A03G0219000	RNA-binding protein	31.2171	21.0682	3.25347e-08
TraesCS7A03G0842800	Sec-independent protein translocase protein TatA	23.9096	35.3419	3.28637e-08
TraesCS4D03G0327900	30S ribosomal protein S5	65.9726	86.4988	3.29326e-08
TraesCS3A03G1051300LC	-	0.934444	4.29487	3.32851e-08
TraesCS7B03G0641600	Ferredoxin	82.9413	121.533	3.57396e-08
TraesCS3B03G0627700	transmembrane protein, putative (DUF1118)	22.1843	35.74	3.5833e-08
TraesCS2A03G0682300	C2H2 and C2HC zinc fingers superfamily protein	0.938046	0.220055	3.62454e-08
TraesCS3B03G1117500	AT1G65230-like protein	9.81196	16.4484	3.63324e-08
TraesCS5A03G1099300	Mg-protoporphyrin IX chelatase	28.4909	37.7885	3.66062e-08
TraesCS7A03G1176300	Peptidylprolyl isomerase	21.9388	35.0198	3.68806e-08
TraesCS7A03G0482500	CONSTANS-like zinc finger protein	5.55575	10.8445	3.69599e-08
TraesCS4A03G0485000	Ribulose bisphosphate carboxylase/oxygenase activase	0.984742	5.10883	3.72658e-08

## Sheet: Tab_9_Rht-D1b_NT_vs_idd5_NT
Gene ID	Putative function	Rht-D1b_NT_mean_TPM	idd5_NT_mean_TPM	Padj
TraesCS2B03G0528500	Zinc finger protein-like protein	14.9569	62.2683	2.27223e-179
TraesCS5D03G0289300	SGF29 tudor-like domain-containing protein	5.16825	36.2168	2.83131e-123
TraesCS4A03G0827800	Sec14p-like phosphatidylinositol transfer family protein	0.0148263	137.811	3.97569e-112
TraesCS2B03G0388800	Transmembrane protein 115	30.7111	4.68833	6.86902e-102
TraesCS4A03G0828300	Sec14p-like phosphatidylinositol transfer family protein	0.158372	30.9765	2.48129e-90
TraesCS6D03G0153900	3-isopropylmalate dehydratase large subunit	94.1608	34.0886	3.63134e-84
TraesCS4D03G0344300	Erlin-2	0.305611	6.05658	1.54166e-82
TraesCS2B03G0108200	Actin-related protein 4A	0.716783	21.5071	2.61001e-79
TraesCS4A03G0825100	Nascent polypeptide-associated complex subunit beta	0.121922	49.4101	1.94092e-77
TraesCS4D03G0349900	Embryo defective 2765	5.17258	1.18325	1.01398e-67
TraesCS5D03G0290800	AP-2 complex subunit sigma	18.7659	1.99808	8.65436e-45
TraesCS4A03G0827700	Transferase, transferring glycosyl groups	0.0633333	35.914	6.44905e-38
TraesCS4D03G0261400LC	-	3.51849	22.1086	1.19412e-35
TraesCS2A03G0661400LC	-	2.9999	0.599971	1.55411e-35
TraesCS5D03G0137500	Protoporphyrinogen oxidase	21.1345	53.4931	2.11806e-34
TraesCS2A03G0676400	MORC family CW-type zinc finger protein 4	3.36659	0.564884	1.41289e-33
TraesCS3A03G0104700LC	-	8.0267	0.260646	7.38207e-33
TraesCS6D03G0122900LC	-	46.5039	0.421188	3.06746e-32
TraesCS5D03G0087100LC	-	19.1717	0.668849	4.48351e-32
TraesCS5D03G0260300	Auxin-binding protein	11.5239	0.14066	5.50377e-32
TraesCS6D03G0231200	F-box family protein	0.198313	4.2286	1.42301e-31
TraesCS2A03G0659500	DUF1005 family protein	8.37518	1.54704	5.17477e-30
TraesCS4D03G0460300	WD-repeat protein, putative	2.81832	0.186882	2.28214e-29
TraesCS2A03G0687400	Peptidylprolyl isomerase	5.41104	0.908742	7.77438e-29
TraesCS4D03G0105700	myb-like protein X	17.1921	36.884	3.22959e-28
TraesCS2D03G0482300	Protein DETOXIFICATION	3.18333	0.370896	3.33205e-28
TraesCS2A03G0677500	zein-binding protein (Protein of unknown function, DUF593)	3.48413	0.397732	5.98715e-27
TraesCS2A03G0680300	dCTP pyrophosphatase 1	12.937	1.89288	6.23175e-27
TraesCS5B03G1100600	Histone H1	0.0258814	10.9073	1.65071e-26
TraesCS2A03G0667500	Chaperone protein ClpB	1.09452	0.0942893	3.76911e-26
TraesCS4D03G0390300	Protein SUPPRESSOR OF GENE SILENCING 3	8.20981	20.6398	5.85108e-26
TraesCS2A03G0664700	Hydroxyproline-rich glycoprotein-like	6.77989	1.29328	1.17209e-25
TraesCS4D03G0088000	RING/U-box superfamily protein	3.08211	0.286889	3.74317e-25
TraesCS2A03G0681600	Protein PRD1	1.6009	0.276685	2.33807e-24
TraesCS2A03G0666200LC	-	8.64937	1.54019	7.07008e-24
TraesCS4D03G0227200LC	-	0	16.4926	2.45907e-22
TraesCS2A03G0686600	Phospholipid-transporting ATPase	2.53604	0.467772	6.05941e-22
TraesCS2A03G0676600	Cysteine proteinase	101.237	19.0876	6.75374e-22
TraesCS2B03G0802000	NAD(P)-binding rossmann-fold protein	15.8043	7.46778	6.75374e-22
TraesCS2A03G0662400LC	-	20.1868	2.76181	7.56048e-22
TraesCS2A03G0674600	UDP-N-acetylglucosamine--N-acetylmuramyl-(Pentapeptide) pyrophosphoryl-undecaprenol N-acetylglucosamine transferase	6.52368	0.890266	1.18083e-21
TraesCS2A03G0665000	Transcriptional adapter 1	4.0553	0.566871	3.24526e-21
TraesCS2A03G0665600	Protein root UVB sensitive 3	4.44571	0.786932	3.861e-20
TraesCS4D03G0394100	Villin	2.86205	0.912485	4.92376e-20
TraesCS4D03G0111200	FBD-associated F-box protein	5.817	0	3.31467e-19
TraesCSU03G0053800	-	29.8717	12.274	5.13416e-19
TraesCS2A03G0682200	Mis18-binding protein 1	2.65766	0.479696	1.02907e-18
TraesCS4D03G0460900LC	-	6.43224	0.00675089	2.84981e-17
TraesCS2A03G0663100	Uridine kinase	0.568057	0.117124	3.21775e-17
TraesCS4D03G0510900LC	-	0.145029	1.87685	7.19563e-17
TraesCS2A03G0685500	U11/U12 small nuclear ribonucleoprotein 48 kDa protein	2.46459	0.276552	7.52524e-17
TraesCS2A03G0674200	Oligoribonuclease	1.82974	0.197055	7.58269e-17
TraesCS2A03G0679100	Protein phosphatase 2C containing protein	4.3016	0.586432	1.05777e-16
TraesCS2B03G0597100	Abnormal spindle-like microcephaly-associated protein-like protein	1.45916	0.611735	1.21264e-16
TraesCS2D03G0561000LC	-	0.132189	2.57575	1.52297e-16
TraesCS2D03G0477300	WAT1-related protein	1.16789	7.08367	2.40609e-16
TraesCS5D03G0290100	Disease resistance protein (TIR-NBS-LRR class) family	4.37642	0	2.95584e-16
TraesCS2A03G0677700	RNA-binding family protein	6.8513	1.1391	5.70785e-16
TraesCS5D03G0273300LC	-	0	5.74204	6.30459e-16
TraesCS4A03G1245200	Protein SUPPRESSOR OF GENE SILENCING 3	0	4.07868	8.34653e-16
TraesCS4D03G0461900	Isoleucine--tRNA ligase	0	2.58616	8.52346e-16
TraesCS7B03G1275100	Disease resistance protein (NBS-LRR class) family	24.7243	12.9091	1.01578e-15
TraesCS2A03G0660500	Amino acid permease	4.33837	0.775552	1.83626e-15
TraesCS4D03G0283000LC	-	15.8031	0.0192431	2.03427e-15
TraesCS4D03G0587700	Folylpolyglutamate synthase	18.4553	0	2.50062e-15
TraesCS4D03G0608300LC	-	0	8.529	3.42473e-15
TraesCS5D03G0200700LC	-	0	35.4381	6.72167e-15
TraesCS4D03G0084900LC	-	0	12.4661	9.78178e-15
TraesCS4D03G0085000LC	-	0	15.4385	1.50931e-14
TraesCS2A03G0586400	Caprin-2	0	9.00987	1.97712e-14
TraesCS2A03G0687300	Pentatricopeptide repeat-containing protein	8.66612	1.51986	3.56233e-14
TraesCS4D03G0286600LC	-	0.0365543	19.0723	3.91343e-14
TraesCSU03G0493000	-	0	7.03038	5.19302e-14
TraesCS4D03G0477800LC	-	5.16917	0	1.03369e-13
TraesCS2A03G0539900	Tetratricopeptide repeat (TPR)-like superfamily protein	0	7.30571	1.22434e-13
TraesCS5D03G0268900LC	-	0	3.89547	2.30059e-13
TraesCS4D03G0067000LC	-	12.6289	6.37535	2.30946e-13
TraesCS7A03G0372200	Sentrin-specific protease	2.37971	5.80221	3.29292e-13
TraesCS2A03G1219200	Lipoxygenase	107.146	48.6783	3.74558e-13
TraesCS4D03G0343700LC	-	0	1.06117	4.10512e-13
TraesCS4A03G0827600	Basic blue protein	0	5.88814	4.202e-13
TraesCS6D03G0725300	zinc/iron-chelating domain protein	9.0252	2.3759	4.202e-13
TraesCS3A03G1104800LC	-	0.260077	3.56134	5.49639e-13
TraesCS4D03G0078000LC	-	2.37808	6.90457	5.58471e-13
TraesCS6D03G0152900	NBS-LRR-like resistance protein	2.81369	0.951028	6.70471e-13
TraesCS2A03G0681200	Eukaryotic aspartyl protease family protein	2.08318	0.28084	7.75825e-13
TraesCS2D03G1266500	F-box family protein	0.253033	2.46282	1.06062e-12
TraesCS2A03G0688700	Separase, putative	0.94579	0.184905	1.23509e-12
TraesCS2A03G0727500	Acetyl-coenzyme A synthetase	11.9313	8.50472	2.99184e-12
TraesCS4D03G0608400LC	-	0	4.71683	4.75977e-12
TraesCS3B03G1402600	Phospholipase A1	24.4678	10.0824	7.91281e-12
TraesCS5D03G0067200LC	-	0	9.35587	8.2919e-12
TraesCS5D03G0282200LC	-	1.60603	11.4553	1.1234e-11
TraesCS5D03G0208000	Pyrophosphate--fructose 6-phosphate 1-phosphotransferase subunit alpha	0.155898	0.596546	1.20871e-11
TraesCS5D03G0336600	Late embryogenesis abundant (LEA) hydroxyproline-rich glycoprotein family	9.96199	4.27497	1.26705e-11
TraesCS5D03G0196800LC	-	0.497092	5.14171	1.81277e-11
TraesCS5D03G0141500	B3 domain-containing protein	0	4.42177	3.15135e-11
TraesCS2D03G0313100	2,3,4,5-tetrahydropyridine-2,6-dicarboxylate N-acetyltransferase	51.7292	29.7873	4.01947e-11
TraesCS1B03G0486500	Glutamate dehydrogenase	0	2.6883	4.70893e-11
TraesCS5D03G1016800	Vesicle-associated membrane protein, putative	51.1037	73.5231	5.12586e-11
TraesCS4D03G0237000	Methyltransferase-related protein, putative	7.03154	17.6327	5.4072e-11
TraesCS3A03G1166500	Cellulose synthase-like protein	2.95377	6.60105	6.99754e-11
TraesCS6D03G0214700	Terpene cyclase/mutase family member	3.45261	5.28995	9.24738e-11
TraesCS4B03G0939000LC	-	23.6773	12.9005	1.45595e-10
TraesCS7D03G0868600LC	-	0.0999648	8.96496	1.91073e-10
TraesCS4D03G0493700LC	-	5.38486	0.100071	2.56263e-10
TraesCS7B03G0074600	F-box family protein-like	0.125863	6.05328	2.56263e-10
TraesCS6D03G0842100LC	-	3.18224	15.9722	2.8058e-10
TraesCS4A03G0828000	Sec14p-like phosphatidylinositol transfer family protein	0	2.77711	2.83998e-10
TraesCS4D03G0078600LC	-	0	4.32591	3.09489e-10
TraesCS6D03G0070100	Mitochondrial transcription termination factor-like	0.0224427	3.68873	3.42846e-10
TraesCS5B03G0048700	NBS-LRR-like resistance protein	0.1202	0.770213	3.77681e-10
TraesCS2A03G0948500	Histone H4	0.113623	5.24353	3.92306e-10
TraesCS7B03G0169200	Sentrin-specific protease	0.0667607	1.61404	4.14106e-10
TraesCS3B03G0248000LC	-	1.98787	5.14329	4.81365e-10
TraesCS7A03G0670800LC	-	0	6.05286	5.81406e-10
TraesCS2A03G0682800	Protein embryo defective 1674	2.07434	0.380549	9.58342e-10
TraesCS4D03G0293100	Ribonucleases P/MRP protein subunit POP1	0.7458	1.71519	1.01517e-09
TraesCS7D03G0355500	Sentrin-specific protease	0.938236	3.4039	1.07542e-09
TraesCS2D03G0668500LC	-	2.00599	7.12236	1.36786e-09
TraesCS4D03G0429000	Kinase, putative	4.49978	1.56597	1.48714e-09
TraesCS5B03G1123000	Vesicle-associated membrane protein, putative	90.1238	57.5972	1.63833e-09
TraesCS2D03G1177900	Lipoxygenase	244.514	116.408	1.71087e-09
TraesCS2A03G0666500	Type 1 phosphatases regulator ypi1	3.46066	0.56976	1.8217e-09
TraesCS2A03G0976800	Prolyl endopeptidase	1.06062	7.05157	1.87031e-09
TraesCS6D03G0135600LC	-	0.825672	4.44134	2.69185e-09
TraesCS5D03G0000800LC	-	0	0.316542	2.9506e-09
TraesCS2D03G0827700LC	-	6.63289	15.3566	2.99532e-09
TraesCS1D03G0444800LC	-	9.55091	6.00601	3.48451e-09
TraesCS7D03G0974300	Zinc transporter	0.154938	2.05802	3.50531e-09
TraesCS5B03G0274200LC	-	18.4139	5.33054	3.91566e-09
TraesCS5B03G1114300	Catalase-peroxidase	0	1.04068	4.24165e-09
TraesCS2A03G0690300LC	-	3.81535	0.496163	6.95924e-09
TraesCS4D03G0204500LC	-	0	1.82463	7.89935e-09
TraesCS6B03G0743300	Leucine-rich repeat protein kinase family protein	61.1258	41.4662	8.31208e-09
TraesCS2A03G0680800	Aldo/keto reductase family oxidoreductase	6.04907	1.29918	8.36343e-09
TraesCS1A03G1082100	Nucleoside diphosphate kinase	43.3259	74.3011	1.16995e-08
TraesCS2A03G0661000	Lectin protein kinase family protein	13.145	1.83904	1.2173e-08
TraesCS4D03G0362800LC	-	0	2.58859	1.31169e-08
TraesCS1A03G0247600	Coiled-coil domain-containing protein scd2	10.1257	17.7066	1.40188e-08
TraesCS6D03G0735800LC	-	0	1.02695	1.41398e-08
TraesCS2A03G0667700LC	-	4.86502	0.935631	1.58119e-08
TraesCS5A03G0573800	26S proteasome non-ATPase regulatory subunit 9	2.81205	8.80638	1.88641e-08
TraesCS4D03G0362700LC	-	0	1.66003	1.98762e-08
TraesCS5D03G0162000LC	-	2.28369	8.2739	2.0109e-08
TraesCS4B03G0572400LC	-	0.0369072	0.876298	2.10917e-08
TraesCS4D03G0296500	Ankyrin repeat family protein	0	4.88145	2.11759e-08
TraesCS4A03G0827500	Basic blue protein, putative	0	1.80744	2.1363e-08
TraesCS4A03G0826100	FBD-associated F-box protein	0	1.15136	2.15725e-08
TraesCS5B03G0022700	chitin synthase, putative (DUF1218)	0	1.432	2.15725e-08
TraesCS2A03G0682300	C2H2 and C2HC zinc fingers superfamily protein	0.971716	0.220055	2.23444e-08
TraesCS5B03G0932300LC	-	0.19809	1.5793	2.27653e-08
TraesCS2B03G0858600	NBS-LRR class disease resistance protein	2.88412	0.702997	2.32525e-08
TraesCS2A03G0679200	MAU2 chromatid cohesion factor	4.55298	0.850546	2.48298e-08
TraesCS2A03G0662600	tRNA-dihydrouridine synthase	9.90614	1.77464	2.80549e-08
TraesCS7A03G0670700LC	-	0	4.00642	2.84824e-08
TraesCS4D03G0204400LC	-	0	0.510539	2.90969e-08
TraesCS1B03G0926300	Transcription elongation factor Spt5-like protein, putative	9.12276	6.66579	3.40391e-08
TraesCS2B03G1393100	Lipoxygenase	102.575	49.4324	3.88459e-08
TraesCS4D03G0510700LC	-	0.101011	3.5608	4.02456e-08
TraesCS5B03G0535300LC	-	1.26322	0.271377	4.942e-08
TraesCS4B03G0485400LC	-	1.85525	9.87837	5.05881e-08
TraesCS6D03G0171500LC	-	1.24064	0	6.01334e-08
TraesCS2D03G0740500LC	-	2.06926	0.540317	6.75185e-08
TraesCS5D03G0067300LC	-	0.0415661	5.81625	7.62516e-08
TraesCS7D03G1224200	F-box protein PP2	0	1.92189	7.80824e-08
TraesCS2D03G1175600	Anthocyanin 5-aromatic acyltransferase	1.89969	5.199	7.85155e-08
TraesCS4D03G0078100LC	-	2.42403	7.98852	7.85609e-08
TraesCS4D03G0241200LC	-	4.28709	0	8.08554e-08
TraesCS5B03G1116500	homolog of asparagine-linked glycosylation 12	0	0.982106	8.25326e-08
TraesCS5D03G0284200LC	-	3.55314	0	8.65741e-08
TraesCS1B03G0321400	60S ribosomal protein L28	6.65048	14.8637	9.90389e-08
TraesCS6D03G0478800LC	-	6.85144	1.5776	1.25463e-07
TraesCS4A03G0826900	F-box and associated interaction domains-containing protein	0	2.57971	1.36335e-07
TraesCS4D03G0241100LC	-	2.75789	0	1.58241e-07
TraesCS5A03G1022700	Lipid transfer protein	0	3.05435	1.58241e-07
TraesCS2A03G0684200	Cysteine proteinase inhibitor	5.68893	1.2247	1.60557e-07
TraesCS5D03G0283200LC	-	2.12362	0.0102801	1.61841e-07
TraesCS6A03G0262400	F-box family protein	4.38124	1.63711	1.75473e-07
TraesCS5D03G0307600	HAUS augmin-like complex subunit 6	1.75323	1.07646	1.75813e-07
TraesCS2D03G0408000	ZCW7	0.445241	1.63462	1.80325e-07
TraesCS4D03G0079000LC	-	0	4.60024	1.85921e-07
TraesCS2A03G0660800	Non-specific serine/threonine protein kinase	7.81916	1.13862	1.99981e-07
TraesCS6D03G0215300LC	-	0	3.77838	2.0945e-07
TraesCS4D03G0432800LC	-	4.4121	0	2.24863e-07
TraesCS2A03G0665100	Plant calmodulin-binding-like protein	17.0562	2.64027	2.26067e-07
TraesCS6A03G0327100LC	-	5.79637	1.59358	2.32627e-07
TraesCS4D03G0493600LC	-	13.1917	2.55515	2.61816e-07
TraesCS5D03G0269500	Heptahelical transmembrane protein 4	1.03909	3.6618	2.719e-07
TraesCS5D03G1105500LC	-	53.9675	72.758	2.75609e-07
TraesCS4D03G0729300LC	-	2.141	0	3.91665e-07
TraesCS2B03G1174500	Haloacid dehalogenase-like hydrolase domain-containing protein	7.23571	1.25093	5.42682e-07
TraesCS2A03G0678600	Carboxypeptidase	5.91892	0.952861	5.49674e-07
TraesCS2B03G0815600LC	-	0.125053	6.96248	6.21679e-07
TraesCS4D03G0283600LC	-	4.23606	0.82546	6.33716e-07
TraesCS4B03G0943100	basic helix-loop-helix (bHLH) DNA-binding superfamily protein	8.58293	5.08777	6.56958e-07
TraesCS4D03G0078800LC	-	0	1.27149	7.29228e-07
TraesCS5D03G0082200	Senescence/dehydration-associated-like protein	8.18432	0.974649	7.29228e-07
TraesCS2A03G0675500	RNA binding family protein, putative	3.96263	0.75656	7.43021e-07
TraesCS2A03G0660900	Proline transporter	18.7536	2.84463	8.12095e-07
TraesCS5A03G0573700	Cytochrome c oxidase copper chaperone	3.09556	9.57999	8.47906e-07
TraesCS5A03G1000400	Zinc finger protein, putative	0	3.68153	8.59061e-07
TraesCS6D03G0219000LC	-	2.12236	0	9.733e-07
TraesCS5B03G1213600LC	-	0.54549	2.3638	1.01931e-06
TraesCS4D03G0510800LC	-	0.208205	2.43069	1.29557e-06
TraesCS5B03G1258000LC	-	0	1.9236	1.33516e-06
TraesCS5B03G0014800	Lipoxygenase	406.137	211.77	1.43095e-06
TraesCS7A03G1292000	Basic-leucine zipper (bZIP) transcription factor family protein	1.68719	6.9491	1.43953e-06
TraesCS2A03G0673900	Methionine-tRNA ligase, putative	10.0831	2.19617	1.49655e-06
TraesCS3B03G0861100	Protein PLASTID TRANSCRIPTIONALLY ACTIVE 12	9.0739	12.4927	1.65729e-06
TraesCS4B03G0948400	14 kDa proline-rich protein DC2.15	1186.95	854.207	1.65729e-06
TraesCS2A03G0685600	Dead box ATP-dependent RNA helicase, putative	3.60994	0.708729	1.85813e-06
TraesCS2B03G0312500	Peroxiredoxin	18.905	10.9012	2.13737e-06
TraesCS4D03G0133000	RING/U-box superfamily protein	0.829288	2.50752	2.13737e-06
TraesCS6D03G0215200LC	-	0.025622	1.18518	2.23001e-06
TraesCS7D03G1225600	F-box protein PP2	2.14593	12.4629	2.36304e-06
TraesCS2A03G0683500	Kinesin-like protein	2.97408	0.512918	2.53218e-06
TraesCS1B03G0231600LC	-	1.73198	11.4287	2.91343e-06
TraesCS7A03G1289200LC	-	0	6.5723	2.92019e-06
TraesCS3A03G1009900	MADS-box transcription factor	1.73406	0.0207958	3.08278e-06
TraesCS2A03G0684300LC	-	5.75232	0.882619	3.1687e-06
TraesCS5D03G0221700	Adenylate cyclase	1.98958	0	3.18767e-06
TraesCS5A03G0847000LC	-	0.166124	3.74286	3.22111e-06
TraesCS2A03G0665300	WRKY transcription factor	4.96711	0.824599	3.41217e-06
TraesCS2A03G0372500	IgA FC receptor	37.8603	24.4652	3.7594e-06
TraesCS2B03G0108400	Beta-glucosidase	0.940186	2.94946	4.64962e-06
TraesCS7D03G0120300	Dirigent protein	4.39345	0.307691	4.84521e-06
TraesCS1B03G1001200LC	-	1.08718	4.19682	4.84771e-06
TraesCS2A03G0673000	Core-2/I-branching beta-1,6-N-acetylglucosaminyltransferase family protein, putative	1.64364	0.271656	5.08603e-06
TraesCS7D03G0218200	Purple acid phosphatase	5.37443	15.503	5.90916e-06
TraesCS7D03G0758200LC	-	36.229	19.6888	6.24624e-06
TraesCS2A03G0666400	Ribonuclease P/MRP protein subunit POP5	1.5106	0.0920513	7.23317e-06
TraesCS3B03G1025000	Kinase family protein	47.995	65.9889	7.61091e-06
TraesCS5B03G1321900	folate transporter 1	0	0.598299	7.73641e-06
TraesCS2A03G0677900	tRNA (Adenine-N(1)-)-methyltransferase catalytic subunit trmt61a	2.40925	0.541034	7.92207e-06
TraesCSU03G0061700LC	-	0.135516	3.83922	7.92207e-06
TraesCS5B03G0022600	1,3-beta-glucan synthase component (DUF1218)	0	1.03391	8.31088e-06
TraesCS5D03G0267200LC	-	2.31692	0	8.46191e-06
TraesCS5B03G1224700	ATP-dependent RNA helicase	40.7988	54.0117	8.93965e-06
TraesCS7D03G0093900	O-methyltransferase	24.6832	14.5591	9.78486e-06
TraesCS5D03G0317800	Chaperone protein DNAj, putative	37.1899	51.4917	9.82977e-06
TraesCS6A03G0063600	Allene oxide synthase	65.7013	49.5518	1.0492e-05
TraesCS7D03G0284600	F-box family protein-like	0.314923	7.20656	1.11962e-05
TraesCS4D03G0354800LC	-	0	2.66248	1.12947e-05
TraesCS5D03G0104900	Lipoxygenase	52.706	111.913	1.14347e-05
TraesCS4A03G0125200	Trehalose-6-phosphate synthase	8.18194	5.93576	1.14772e-05
TraesCS6B03G1164000	Linalool synthase	5.17216	9.82322	1.1587e-05
TraesCS1B03G0249300	DNA-directed RNA polymerase III subunit RPC3	1.13119	3.18155	1.17189e-05
TraesCS2A03G0675800	Chaperone protein dnaJ	24.7045	4.28288	1.18606e-05
TraesCS2A03G0683300	Basic helix-loop-helix transcription factor	6.1223	1.44615	1.21196e-05
TraesCS5A03G1022800	Non-specific lipid-transfer protein-like protein	8.31824	14.1019	1.22432e-05
TraesCS2A03G1012600	Cell differentiation protein rcd1, putative, expressed	4.78496	2.91746	1.25434e-05
TraesCS2A03G0690100LC	-	1.03076	0.225834	1.27451e-05
TraesCS6D03G0226800LC	-	0	1.29801	1.31644e-05
TraesCS5D03G0917600	Eukaryotic translation initiation factor 3 subunit C	12.9987	18.0202	1.36892e-05
TraesCS5B03G0020200	Protein PLANT CADMIUM RESISTANCE 2	0.0930199	1.88929	1.37314e-05
TraesCS2B03G0495600	Leguminosin group485 secreted peptide	66.1473	39.2566	1.3762e-05
TraesCS6A03G0827600	50S ribosomal protein L29	281.404	539.48	1.42654e-05
TraesCS6D03G0069900	Mitochondrial transcription termination factor-like	0.0101015	0.7625	1.59823e-05
TraesCS7D03G0920700	Galactan beta-1,4-galactosyltransferase GALS1	12.1489	8.69523	1.80217e-05
TraesCS5D03G1021500	F-box family protein	5.0811	1.66871	1.82747e-05
TraesCS2B03G1473100	Ankyrin repeat protein-like	0.149451	0.565419	1.96454e-05
TraesCS1A03G1084700	Argonaute	14.662	10.5959	2.09927e-05
TraesCS4D03G0078200	Myb/SANT-like DNA-binding domain protein	0.913409	5.96276	2.21923e-05
TraesCS2D03G0916000	Prolyl endopeptidase	2.09708	12.0852	2.22088e-05
TraesCS6A03G0215400	Major capsid protein L1	0	3.94144	2.23834e-05
TraesCS4D03G0078500LC	-	0	3.38082	2.27275e-05
TraesCS3D03G0648000	Caleosin	14.2615	2.47914	2.3642e-05
TraesCS3A03G0706000	Caleosin	7.17522	1.87748	2.38238e-05
TraesCS3B03G0675700	Exostosin family protein	2.33619	4.06927	2.41209e-05
TraesCS2A03G0675400	Preprotein translocase subunit SECE1	16.521	3.37211	2.41989e-05
TraesCS5B03G1055600	MD-2-related lipid recognition domain-containing protein / ML domain-containing protein	23.8872	15.5502	2.43221e-05
TraesCS1A03G0896800	Methyltransferase	40.1347	30.7761	2.51698e-05
TraesCS4A03G1254400LC	-	0.197099	0.861813	2.51835e-05
TraesCS4D03G0709500LC	-	2.74899	0	2.7367e-05
TraesCS2B03G0761800LC	-	0.494382	2.88801	3.18539e-05
TraesCS3B03G1354100	Germin-like protein 1-1	109.215	83.6674	3.18539e-05
TraesCS7D03G0409000LC	-	4.35097	9.64388	3.229e-05
TraesCS3B03G0912500	F-box family protein	0	0.848107	3.31909e-05
TraesCS2A03G0661500	Glycogen synthase	17.9176	2.70721	3.53829e-05
TraesCS3A03G1171200	Phospholipase A1	6.19231	3.13102	3.57274e-05
TraesCS2A03G0676100	NADH dehydrogenase [ubiquinone] 1 alpha subcomplex subunit 2	73.438	15.1882	3.71767e-05
TraesCS2D03G0172000LC	-	1.44498	0	3.71767e-05
TraesCS6D03G0069700LC	-	0	2.43162	3.77272e-05
TraesCS3B03G1387200	L-gulonolactone oxidase	1.98035	0.700363	4.01515e-05
TraesCS2D03G0810700LC	-	14.3424	6.94624	4.10201e-05
TraesCS3D03G0940900	MADS-box transcription factor	5.0754	1.39509	4.10794e-05
TraesCS4A03G1030400LC	-	1.89376	3.40638	4.16816e-05
TraesCS5A03G0720100	Beta-glucosidase	0.363368	2.65001	4.16816e-05
TraesCS7A03G0405500LC	-	5.4139	8.93456	4.35815e-05
TraesCS5B03G0192000	Aminopeptidase	2.52261	1.13813	4.45816e-05
TraesCS7A03G1210700	disease resistance protein (TIR-NBS-LRR class)	1.45691	0.754292	4.48057e-05
TraesCS3D03G0116300	Receptor-kinase, putative	4.30347	2.18144	4.58964e-05
TraesCS5D03G0356600LC	-	6.41318	11.175	4.83953e-05
TraesCS4D03G0439100	Ethylene insensitive 3-like product	29.3249	22.4361	4.95916e-05
TraesCSU03G0376700LC	-	3.43855	7.77605	4.95916e-05
TraesCS4D03G0140500	T-box transcription factor, putative (DUF863)	2.59497	5.71899	5.12659e-05
TraesCS5B03G1052000	Glutathione-S-transferase	0.123241	3.67722	5.63686e-05
TraesCS7B03G0860500	Zinc transporter	0.0249865	0.329503	5.69144e-05
TraesCS5D03G0681300LC	-	2.32715	0.68488	5.69879e-05
TraesCS2A03G0399200	GDSL esterase/lipase	3.30219	1.79659	5.88949e-05
TraesCS7A03G1322900	Basic helix-loop-helix transcription factor	13.1461	6.96909	5.95957e-05
TraesCS1A03G0235000	Disulfide-isomerase	77.0146	97.3202	6.06525e-05
TraesCS3B03G0168400	Low-temperature-induced 65 kDa-like protein	0.66766	1.92828	6.06768e-05
TraesCS7D03G0538200	Ubiquitin and WLM domain-containing protein	5.99122	3.99543	6.2419e-05
TraesCS2D03G0385000	GPI transamidase subunit PIG-U family protein	5.3552	2.59041	6.28572e-05
TraesCS3A03G0902200	Protein NRT1/ PTR FAMILY 5.5	4.2471	8.45927	6.28572e-05
TraesCS1B03G0753600LC	-	0.0988979	0.830438	6.3759e-05
TraesCS5B03G1055300	Chaperone protein dnaJ, putative	35.9771	23.2776	6.50152e-05
TraesCS5D03G0102900LC	-	0	2.40004	6.54825e-05
TraesCS2A03G0701000	Alpha/beta-Hydrolases superfamily protein	9.14178	4.81362	6.94815e-05
TraesCS2D03G0899800	Histone H1	221.37	164.516	6.94815e-05
TraesCS4D03G0171000	Gibberellin receptor GID1a	4.98893	9.28356	6.94815e-05
TraesCS6D03G0249300LC	-	3.33187	0	7.16779e-05
TraesCS4D03G0105800	Sulfite exporter TauE/SafE family protein	5.30206	10.8752	7.2151e-05
TraesCS6B03G0872200LC	-	2.20165	1.02143	7.23012e-05
TraesCS1A03G0351500LC	-	0.263486	0	7.83619e-05
TraesCS4A03G0207000	Histone H2A	156.292	111.045	7.88366e-05
TraesCS3D03G0637500LC	-	0.0303961	0.605551	8.63594e-05
TraesCS2D03G0467100	transmembrane protein, putative (DUF1218)	8.92217	4.11953	8.75567e-05
TraesCS2D03G0483100LC	-	7.29085	2.33298	8.97439e-05
TraesCS5A03G0958800	Cold acclimation protein	117.09	87.5521	9.83486e-05
TraesCS2A03G0675100LC	-	30.6878	5.48957	0.000101288
TraesCS3A03G0896500LC	-	1.17163	0.222376	0.000103114
TraesCS3D03G0554600	zinc ion binding protein	1.5002	17.8263	0.000105144
TraesCS2D03G0580200LC	-	0.918933	4.20516	0.000106322
TraesCS5A03G0887300	Thioesterase family protein	23.1407	9.18681	0.00011688
TraesCS2B03G0198600	tRNA N6-adenosine threonylcarbamoyltransferase	0.344286	1.35042	0.000117637
TraesCS4B03G0941300	basic helix-loop-helix (bHLH) DNA-binding superfamily protein	16.9512	12.086	0.000117637
TraesCS5A03G0484700	Pathogenesis-related protein 1-1	0.287766	38.3052	0.000121445
TraesCS3A03G0304400	Metallothionein	135.839	96.877	0.000129244
TraesCS4A03G1071100	Dirigent protein	65.0301	14.3614	0.000132411
TraesCS4B03G0587000LC	-	10.3792	6.21344	0.000138874
TraesCS5B03G0948000LC	-	6.65819	3.84948	0.000139015
TraesCS3A03G1171500	Phospholipase A1	152.926	82.1737	0.000144392
TraesCS2B03G1079600LC	-	0	1.61263	0.00014769
TraesCS2B03G1056400	Protein SPIRAL1	1.59992	0.127624	0.000149176
TraesCS6A03G0600000	Bidirectional sugar transporter SWEET	72.0201	57.4373	0.000155872
TraesCS4A03G0201700	Cytochrome P450	0.285461	0.0446743	0.000159039
TraesCS2A03G0667000	Metal tolerance protein C4	18.7309	3.94775	0.000176079
TraesCS4D03G0679300LC	-	2.11966	5.45822	0.000178408
TraesCS5A03G0312900	Chaperone protein DNAj, putative	47.8007	62.678	0.000181852
TraesCS5B03G0519900	Strictosidine synthase family protein	5.7623	3.04902	0.000181852
TraesCS2A03G0669600LC	-	1.26045	0.19607	0.000188856
TraesCS6D03G0135500LC	-	1.90019	6.09292	0.00020199
TraesCS3B03G1368800	basic helix-loop-helix (bHLH) DNA-binding superfamily protein	0.102019	2.00312	0.000206154
TraesCS5D03G0198900LC	-	2.60207	0	0.000207344
TraesCS5B03G0541200	Alcohol dehydrogenase, putative	84.0325	66.2337	0.000209299
TraesCS4A03G0906500LC	-	99.5867	129.246	0.000218204
TraesCS7B03G0052100LC	-	3.2377	1.95607	0.000223678
TraesCS4D03G0424500LC	-	6.13961	2.22991	0.000252231
TraesCS2A03G0663900	CASP-like protein	74.7774	14.3936	0.000261167
TraesCS4D03G0444000	Receptor protein kinase, putative	4.80309	3.1879	0.000270888
TraesCS3A03G0098500LC	-	0	0.805548	0.00027133
TraesCS7D03G0550800	NagB/RpiA/CoA transferase-like superfamily protein	0.184159	3.18067	0.000273537
TraesCS4D03G0069100	Cytochrome P450	9.19342	5.39616	0.000278193
TraesCS1A03G1071100	Leucine-rich repeat receptor-like protein kinase family protein	0	0.32868	0.000282338
TraesCS4D03G0526900	Phosphate carrier protein, mitochondrial	4.19939	2.41118	0.000283479
TraesCS3A03G0610900	Kinase family protein	1.81272	4.86385	0.000287235
TraesCS2A03G0366900LC	-	0	2.6573	0.000297799
TraesCS3B03G1415600	tRNA uridine 5-carboxymethylaminomethyl modification enzyme MnmG	14.6764	18.8185	0.00030348
TraesCS7A03G1289000	F-box family protein, putative	0.469443	17.46	0.000310318
TraesCS5A03G0526900	Iron vacuolar transporter	25.8351	16.6121	0.000314232
TraesCS2B03G0811200LC	-	0.111447	1.96864	0.000314957
TraesCS4B03G0073700	Germin-like protein 1	0	2.22945	0.00031599
TraesCS4D03G0233600LC	-	1.30506	0	0.00031599
TraesCS6B03G0092600	Allene oxide synthase	63.4557	46.6747	0.00031599
TraesCS4A03G0201600	Tryptophan synthase alpha chain	0.622149	0.0232508	0.000324662
TraesCS2A03G1195300	Glycine-rich cell wall structural protein	8.8434	21.2772	0.000342333
TraesCS6D03G0296700LC	-	0	0.70757	0.00034257
TraesCS4D03G0823600	Fatty acyl-CoA reductase	29.0836	21.9293	0.000350526
TraesCS1D03G0251500	Disulfide-isomerase	85.7827	106.649	0.000353759
TraesCS1A03G0172900LC	-	0.226359	1.19641	0.000355911
TraesCS2B03G1234900	Pectinesterase inhibitor domain containing protein	103.025	66.1014	0.000359536
TraesCS5A03G1268300LC	-	3.24999	6.55736	0.000359896
TraesCS5D03G0028900	Lipoxygenase	871.572	541.066	0.000372925
TraesCS7D03G1017100	RNA polymerase I-specific transcription initiation factor RRN3	7.30871	5.74048	0.000378298
TraesCS4B03G0311700LC	-	1.24772	4.10594	0.000384454
TraesCS3A03G1069400LC	-	1.09863	0.464841	0.00039882
TraesCS3B03G1407400	Protein DETOXIFICATION	6.20402	8.10911	0.000406148
TraesCS3B03G0164500LC	-	5.47118	3.26173	0.00042372
TraesCS4D03G0361200LC	-	0	1.84417	0.00045084
TraesCS2A03G0669900LC	-	1.12675	0.163058	0.000451706
TraesCS3B03G0691300	Serine threonine-protein kinase chloroplastic-like	2.62074	6.29677	0.000452304
TraesCS2A03G0667300	Protein CLEC16A-like protein	2.23942	0.403074	0.000475616
TraesCS1D03G0173200LC	-	11.9439	20.5696	0.000477786
TraesCS5B03G0330000	Dynamin family protein, putative, expressed	1.14506	1.86247	0.000478621
TraesCS7B03G0547200	Superoxide dismutase [Cu-Zn]	93.2527	70.6912	0.000482907
TraesCS4D03G0283300LC	-	2.29448	0	0.000484185
TraesCS2D03G0027200	Phospholipase A1	143.977	112.027	0.000489909
TraesCS5D03G0994600	krueppel-like factor	0.149707	1.96825	0.000506983
TraesCS5D03G0077600LC	-	0.674928	2.73154	0.000509126
TraesCS3D03G1136300	Progesterone 5-beta-reductase	0	1.69465	0.000511247
TraesCS4D03G0233700LC	-	2.96913	0	0.000515327
TraesCS2A03G0989600	Serine carboxypeptidase family protein, expressed	1.83519	1.09969	0.000533929
TraesCS6D03G0493500	RNA-binding protein	7.26527	88.332	0.000533929
TraesCS7B03G0713900	Aldehyde dehydrogenase, putative	2.14568	4.41213	0.000539313
TraesCS4A03G0657600	Protein phosphatase 2C family protein	29.8266	60.5939	0.000545896
TraesCS5B03G1051500LC	-	0	2.33212	0.000545896
TraesCS3D03G0710000	Cytochrome P450	1.96346	0.739023	0.000554898
TraesCS5B03G1100300	Kallikrein 1-related peptidase b21	7.6065	3.6836	0.000554898
TraesCS3B03G0626600	Protein phosphatase 2C	19.5135	14.5131	0.000577812
TraesCS4D03G0339000LC	-	0.10083	0.383576	0.000577812
TraesCS3D03G0385300	MFS18 protein	712.024	591.736	0.000585439
TraesCS4D03G0486700	Low temperature and salt responsive protein family	29.9776	14.3787	0.000587873
TraesCS3A03G1040700LC	-	0.80443	1.59932	0.000588298
TraesCS5D03G0615400	FAD-binding Berberine family protein	1.02111	4.22418	0.000588298
TraesCS4A03G0132000	Sugar transporter, putative	0.00716899	1.01124	0.000590875
TraesCS6D03G0135400LC	-	1.01584	4.90929	0.000590875
TraesCS3A03G0986600	Amino acid-ligase	5.44282	10.2256	0.000595536
TraesCS1A03G0708900	Rop guanine nucleotide exchange factor, putative	5.85417	4.07542	0.000597084
TraesCS7D03G0864300	Kinesin-like protein	1.49951	2.31452	0.000621665
TraesCS2D03G0026900	Phytase	96.4874	75.7179	0.000632509
TraesCS5D03G0365400	WRKY transcription factor	5.56874	1.64346	0.000633097
TraesCS1A03G1071000	V-type proton ATPase subunit C	12.586	16.937	0.000637647
TraesCS3B03G1435600	Progesterone 5-beta-reductase	0.245102	2.05244	0.000637725
TraesCS6A03G0594500	RNA-binding protein	0.853368	25.4828	0.000653116
TraesCS2A03G0680500	Prolyl 4-hydroxylase subunit alpha-1	2.08147	0.757289	0.000670841
TraesCS1D03G0001000	Receptor-like kinase	12.1232	9.16919	0.000680395
TraesCS2A03G0690500LC	-	4.32911	0.74074	0.000699508
TraesCS3A03G0891800	Histone H3	219.548	163.085	0.000700133
TraesCS7A03G0416700	Germin-like protein	2076.02	1711.9	0.000700133
TraesCS4D03G0228000	Galactose oxidase/kelch repeat superfamily protein	1.49227	0	0.000712381
TraesCS3A03G0853000	60S ribosomal protein L36	60.3174	83.5561	0.000731643
TraesCS1A03G0351800LC	-	1.16394	0.197337	0.000766997
TraesCS4A03G0824900	Serrate RNA effector molecule homolog	0	0.947367	0.000771066
TraesCS5A03G0039100	Pleiotropic drug resistance ABC transporter	0.692013	2.13911	0.000794566
TraesCS2A03G0263800	Glutaredoxin family protein, expressed	14.3959	8.66538	0.000797386
TraesCS7B03G0462400	Methionine aminopeptidase	1.36854	2.85187	0.000816481
TraesCS5D03G1179800	Cinnamoyl-CoA reductase 4	37.8481	30.4399	0.000824949
TraesCS5A03G0995400	Leguminosin group485 secreted peptide	0	0.626653	0.000837375
TraesCS5D03G0091400	Wall-associated receptor kinase 5	0.159385	1.07643	0.000840078
TraesCS1B03G0762200	GDSL esterase/lipase	26.7703	19.4644	0.000841485
TraesCSU03G0371100LC	-	0.177467	0	0.000841485
TraesCS3B03G0243800	MEI2-like 2	4.07342	2.80824	0.000841674
TraesCS5A03G1240000	Fatty acyl-CoA reductase	28.0116	21.8012	0.000863846
TraesCS5D03G0677300	Double stranded RNA binding protein 3	4.12767	2.49935	0.000879112
TraesCS3D03G0096500LC	-	0.190616	0	0.000880306
TraesCS2A03G0661300	flocculation protein	9.26137	1.88903	0.000885768
TraesCS4D03G0262900LC	-	0	1.12475	0.000885768
TraesCS4B03G0010400	Receptor-like protein kinase	2.64171	4.84335	0.000887225
TraesCS7B03G0320500	Embryogenesis transmembrane protein	0.656196	0.205416	0.000893318
TraesCS5B03G1083200	PITH domain-containing protein 1	25.1132	16.3609	0.000919148
TraesCS3D03G0500300	DUF1230 family protein	2.6117	6.91562	0.000925975
TraesCS6A03G0091600	F-box family protein	2.46167	1.49247	0.000937861
TraesCS2B03G0014500	NBS-LRR disease resistance protein-like protein	1.60742	0.72274	0.00094993
TraesCS6D03G0504200	Bidirectional sugar transporter SWEET	81.6731	65.9292	0.000953191
TraesCS4A03G1030500LC	-	1.87457	3.89406	0.000964282
TraesCS5B03G1218400LC	-	5.43965	2.13294	0.000964282
TraesCS5D03G0256500LC	-	1.06291	2.37914	0.000974238
TraesCS7D03G1225700	Basic-leucine zipper (bZIP) transcription factor family protein	3.09777	7.21104	0.000991601
TraesCS2B03G0412900	Stomatal closure-related actin-binding protein 1	5.46979	3.24664	0.00100441
TraesCS6A03G0855000LC	-	3.44856	1.78556	0.00100441
TraesCS7B03G0644600	Metal transporter, putative	0.0143989	0.921686	0.00100441
TraesCS2D03G0272800	Pseudouridine synthase family protein	6.70975	10.0641	0.00100451
TraesCS7D03G0736500	DnaJ domain containing protein, expressed	24.2441	31.7191	0.00102478
TraesCS5D03G0330300	SAP domain containing protein, expressed	3.27246	4.35882	0.00102704
TraesCS7A03G0621400LC	-	8.42403	12.8908	0.00102978
TraesCS3B03G0974500LC	-	2.42909	4.9225	0.0010506
TraesCS6D03G0512800	Leucine-rich repeat protein kinase family protein	1107.28	879.733	0.00105092
TraesCS6D03G0122600LC	-	5.15754	3.46831	0.00105571
TraesCS4A03G0995900	Purple acid phosphatase	19.9935	43.5099	0.00105625
TraesCS1A03G0175800	Glutamate--cysteine ligase, chloroplastic	25.433	32.2039	0.00105979
TraesCS3A03G0490400	Caffeic acid 3-O-methyltransferase 2	19.5284	34.1834	0.00107149
TraesCS6A03G0855700	Flavonol synthase	1.2755	3.24044	0.00107248
TraesCS2A03G1360200	transmembrane protein, putative (DUF594)	3.20358	0.999917	0.0010823
TraesCS5A03G0847100	Glucose-6-phosphate 1-dehydrogenase	2.40943	8.33074	0.00118991
TraesCS2A03G0209800	Ricin B-like lectin R40G2	19.1466	13.8723	0.00119386
TraesCS2D03G0393700	CsAtPR5	0.561285	2.0043	0.00120892
TraesCS3D03G0969600	Auxin response factor	3.10937	2.5097	0.00120892
TraesCS5B03G0023200	fiber (DUF1218)	0.0178483	0.572951	0.00120892
TraesCS6A03G0736900	Heat shock 70 kDa protein, putative	17.8186	22.0262	0.00120892
TraesCS2B03G1081800	Prolyl endopeptidase	1.5123	6.32163	0.00121103
TraesCS7D03G1224100	F-box family protein, putative	0.312987	4.3675	0.00121103
TraesCS6A03G0796700	Glycine rich protein	0.825869	4.89733	0.00122133
TraesCS2A03G1256000	Calreticulin	100.733	117.035	0.0012512
TraesCS3B03G1114200	Ice nucleation protein	3.53426	2.27667	0.00126877
TraesCS5A03G1199800	Zinc finger protein, putative	1.92786	4.98258	0.00129042
TraesCS1D03G0666100	DNA glycosylase	0.831699	0.477467	0.00129913
TraesCS2D03G0497300LC	-	4.32353	2.59694	0.00131665
TraesCS5B03G0022000	Dihydrolipoamide acetyltransferase component of pyruvate dehydrogenase complex	0.0102252	0.298561	0.00132172
TraesCS2A03G0678400	50S ribosomal protein L27	1.98077	0.398772	0.00133278
TraesCS3B03G0336500	Pleiotropic drug resistance ABC transporter	19.0655	16.0707	0.00133278
TraesCS6B03G0558100LC	-	0.614671	1.45653	0.00134739
TraesCS1A03G0684800	Aminotransferase	21.242	27.0396	0.00135419
TraesCS2A03G0684000	Tetratricopeptide repeat (TPR)-containing protein	15.2968	2.84752	0.00139548
TraesCS5D03G0994200	GTPase obg	11.5845	16.9381	0.00139548
TraesCS3A03G0080900LC	-	0.0671533	0.472602	0.00140989
TraesCS2B03G0175100	Aquaporin	449.489	373.321	0.00141546
TraesCS4A03G0722400	Phenylalanine--tRNA ligase alpha subunit	9.48574	13.669	0.00143721
TraesCS2A03G0689000LC	-	1.56596	0.0995982	0.00144213
TraesCS5A03G1244600	basic helix-loop-helix (bHLH) DNA-binding superfamily protein	38.5265	19.8374	0.00144317
TraesCS6D03G0700300	S-adenosyl-L-methionine-dependent methyltransferases superfamily protein	9.9797	12.5976	0.00144335
TraesCS5D03G0049800LC	-	6.90208	13.9473	0.00156263
TraesCS4A03G0184500	Anthranilate synthase	4.7919	7.03525	0.00159629
TraesCSU03G0377100LC	-	0.340417	1.37146	0.00160321
TraesCS2A03G0369700	Glucan endo-1,3-beta-glucosidase 3	12.1637	7.91941	0.00160643
TraesCS7D03G0591000	MADS-box transcription factor	0.249584	2.99038	0.00162279
TraesCS2A03G0418100	Exocyst complex component EXO84C	11.1366	8.53969	0.00165748
TraesCS7B03G0698800	Aminotransferase	0.553869	6.3867	0.00167618
TraesCS4D03G0645700LC	-	3.9065	9.97734	0.00173949
TraesCS3D03G1118900	DUF2921 family protein	0.199519	1.14311	0.00174424
TraesCS1D03G0064000	F-box protein-like	13.6776	9.8087	0.00176595
TraesCS4A03G0718900	Germin-like protein 1-1	3.30722	8.54116	0.00177927
TraesCS2D03G0763700LC	-	0.129987	0.882853	0.00179437
TraesCS3B03G1307400	Beta-1,3-glucanase	0.0450958	5.446	0.00179437
TraesCS7D03G0037200	Aspartic proteinase nepenthesin-1	2.17014	0.878764	0.00179437
TraesCS3A03G0287700	Embryo-specific 3	11.8653	7.57444	0.00179518
TraesCS7B03G0828700LC	-	7.67662	3.18756	0.0018033
TraesCS2B03G1207400	U-box domain-containing protein	2.2049	1.45336	0.00181802
TraesCS6D03G0416400	Lipase class 3-like	8.26232	5.51775	0.00182041
TraesCS4A03G0907800	Bifunctional polymyxin resistance protein ArnA	38.643	22.5105	0.00182314
TraesCS3D03G0906500	ATP-binding ABC transporter	9.14342	12.4205	0.00187016
TraesCS1A03G0193600	Peroxidase	21.7321	14.0381	0.00187145
TraesCS2A03G0690000LC	-	2.32323	0.43736	0.00190319
TraesCS3B03G0844800	Chaperone DnaK	14.3238	10.6952	0.00192158
TraesCS7A03G1288900	BZIP transcription factor	0.0560045	2.29857	0.00196224
TraesCS3D03G0597500	AP-1 complex subunit mu-1	3.82404	5.41948	0.00196763
TraesCS6A03G0659700	Cyclin-like	5.1538	2.55721	0.00197258
TraesCS1A03G0676400	Wound-induced protease inhibitor	1.45536	7.09355	0.00201755
TraesCS5A03G1027900	E3 ubiquitin-protein ligase	0	0.442702	0.00201755
TraesCS5B03G1306600LC	-	18.2341	10.6693	0.00203821
TraesCS4A03G0993800LC	-	9.17367	6.05212	0.00206086
TraesCS5A03G0017800	Lipoxygenase	58.4409	33.2306	0.00206086
TraesCS2A03G0674900	Protein kinase family protein	10.0245	1.61696	0.00206151
TraesCS4D03G0575900	Allene oxide synthase	20.4238	5.96707	0.00208487
TraesCS2D03G0155100	Transcription factor protein	1.93934	4.4637	0.00209969
TraesCS2A03G0503800	40S ribosomal protein S12	42.8901	57.5058	0.00210032
TraesCS2B03G1288600LC	-	7.52509	15.9921	0.00210032
TraesCS3A03G1070600LC	-	4.23554	1.21146	0.00215031
TraesCS3D03G0560700	Kinase family protein	4.29762	10.9896	0.00220524
TraesCS2A03G0661600	Pyridoxal 5'-phosphate synthase subunit PdxS	4.75608	0.799446	0.00221913
TraesCS3D03G0039400	receptor kinase 1	2.39143	1.30239	0.00222692
TraesCS5D03G1110900	GATA transcription factor, putative	46.8562	36.0794	0.00222877
TraesCS2A03G0094800	Acidic leucine-rich nuclear phosphoprotein 32 family B protein	11.89	8.35291	0.00226023
TraesCS7A03G0657400	Carboxypeptidase	20.8288	28.8065	0.00226023
TraesCS1A03G0572400	Nucleoside diphosphate kinase	184.153	228.38	0.00230247
TraesCS2A03G0687200	Pentatricopeptide repeat-containing protein	0.583821	0.119492	0.0023091
TraesCS5A03G0047100	F-box family protein	5.24028	3.33176	0.00231693
TraesCS5D03G0506000LC	-	6.53587	10.4438	0.00238905
TraesCS6A03G0392900	Subtilisin-like protease	3.04497	1.77582	0.00238905
TraesCS2B03G0198700LC	-	0.04601	2.32567	0.00239836
TraesCS4D03G0366300LC	-	0	1.669	0.00241442
TraesCS3B03G0487800LC	-	0.295344	2.11194	0.00241667
TraesCS5A03G0009700	Terpene cyclase/mutase family member	0.253888	2.10502	0.00243823
TraesCS1D03G0299300	40S ribosomal protein S7	49.5892	64.2921	0.0024783
TraesCS3B03G0733400	Plastid transcriptionally active protein	4.32938	6.35752	0.00256901
TraesCS2B03G0222000	Transcription factor	1.39724	4.24623	0.00257824
TraesCS5D03G0506100LC	-	5.85216	13.7284	0.0026331
TraesCS1B03G0343800	Disulfide-isomerase	90.1252	108.148	0.00266396
TraesCS5B03G1213200	Ribosomal L11 methyltransferase	6.19625	11.1685	0.00269862
TraesCS2B03G0273200	Dihydrofolate reductase	8.48123	5.64562	0.00271937
TraesCS3A03G1161400	L-gulonolactone oxidase	1.01584	0.252236	0.00271937
TraesCS5D03G1199700	Protein TolB	32.7173	10.5271	0.00271937
TraesCS4A03G0201000LC	-	3.14472	4.65461	0.00279262
TraesCS1A03G0351600LC	-	0.817906	0	0.00284798
TraesCS3B03G1063000LC	-	0.138935	0.633871	0.00288833
TraesCS5B03G1060800	Purine permease-like protein	0.329604	1.09389	0.00292422
TraesCS3D03G0694500	Protein PLASTID TRANSCRIPTIONALLY ACTIVE 12	13.4441	17.9521	0.0029428
TraesCS1D03G0578300	Nascent polypeptide-associated complex subunit alpha-like protein	83.7085	112.26	0.00294911
TraesCS5B03G1086300	60S ribosomal protein L4	15.1486	21.2249	0.00296234
TraesCS5A03G0887400	CoA ligase	26.3487	10.5531	0.00301591
TraesCS7A03G0367300	Pectinesterase	19.299	12.8508	0.00301977
TraesCS4D03G0759900	ATP phosphoribosyltransferase	29.8439	37.499	0.00304015
TraesCS4B03G0942200LC	-	4.08166	1.38008	0.00304143
TraesCS6D03G0783200	Translation initiation factor IF-3	67.1231	83.1213	0.00308966
TraesCS1D03G0634100	GDSL esterase/lipase	28.9562	21.4598	0.00312441
TraesCS2A03G0876400LC	-	2.21276	0.442873	0.00312943
TraesCS3B03G0094400	Alpha-glucosidase	16.0769	12.4156	0.00312943
TraesCS3A03G0853100	Hydroxyproline-rich glycoprotein-like	0.307031	0.720809	0.00313046
TraesCS2D03G0118500	Proline-rich protein, putative, expressed	43.659	32.2051	0.00323324
TraesCS1D03G0195700LC	-	1.9176	0.836572	0.00326765
TraesCS2B03G0241900	Sulfotransferase	5.02123	9.83207	0.00326765
TraesCS5A03G0826500	NBS-LRR disease resistance protein, putative	0.324712	0.150633	0.00326765
TraesCS2B03G1439700	Calreticulin-like protein	25.4196	30.434	0.0032704
TraesCS7D03G0686800	Superoxide dismutase [Cu-Zn]	92.9776	73.4427	0.0032704
TraesCS2A03G0690400LC	-	3.91046	0.489628	0.00329856
TraesCS7B03G0099800LC	-	0	0.697488	0.00332441
TraesCS5D03G0556000	Potassium transporter	2.45938	1.01485	0.00332808
TraesCS2D03G0519400	40S ribosomal protein S12	68.9181	91.8676	0.00334798
TraesCS1B03G0028000	MICOS complex subunit Mic25	18.3496	24.964	0.00338611
TraesCS3D03G0695400	Peroxidase	0.0640776	0.928559	0.00338611
TraesCS5D03G0329900LC	-	4.10501	2.13351	0.00338611
TraesCS6D03G0704300	2-oxoglutarate (2OG) and Fe(II)-dependent oxygenase superfamily protein	0.0103221	0.880062	0.00338611
TraesCS7A03G0173100	Holliday junction ATP-dependent DNA helicase RuvB	0.40932	2.50153	0.00338611
TraesCS5A03G0533400	Alcohol dehydrogenase, putative	104.889	85.3601	0.0034573
TraesCS1A03G0258300	Universal stress protein	107.518	89.8008	0.00346065
TraesCS2A03G0421300	Exostosin family protein-like protein	2.09155	1.08983	0.00346065
TraesCS4B03G0291200	MEI2-like 2 protein	1.27903	0.709284	0.00349139
TraesCS7D03G0483000LC	-	13.1249	5.26179	0.00352737
TraesCS4B03G0069800	Nuclease domain-containing protein 1	75.9712	86.3831	0.00356218
TraesCS7D03G1038600	Cytochrome P450	4.42379	7.70716	0.00356419
TraesCS3D03G1134700	plant UBX domain-containing protein 2	0.843837	2.50189	0.0037297
TraesCS6B03G0866600	formate dehydrogenase	0.182288	0.812371	0.0038127
TraesCS6A03G0237000	Calreticulin/calnexin	138.919	164.881	0.00385908
TraesCS2B03G0930800	26S proteasome non-atpase regulatory subunit, putative	32.4381	38.8985	0.00387121
TraesCS5B03G0295000LC	-	5.77057	3.29898	0.00387121
TraesCS2D03G0478500	60S ribosomal protein L44	61.2733	81.3378	0.00397357
TraesCS2A03G0690200LC	-	1.53795	0.294033	0.00403723
TraesCS2A03G0669800LC	-	3.19573	0.128836	0.00404822
TraesCS4A03G1108900LC	-	57.5231	28.6952	0.0040807
TraesCS4D03G0679400	Sucrose transporter	27.3474	19.5479	0.00412545
TraesCS5B03G1256600	IAA-amino acid hydrolase ILR1	0.189355	0.871023	0.00412545
TraesCS3B03G1405400	Glucan endo-1,3-beta-glucosidase, putative	7.22088	4.30608	0.00418988
TraesCS1B03G0814000	Aldo-keto reductase	133.571	159.155	0.00433232
TraesCS2B03G1298000	Beta-fructofuranosidase, insoluble isoenzyme 1	131.339	87.8933	0.00446759
TraesCS4D03G0108500	transmembrane protein	16.3726	23.2448	0.00446759
TraesCS5A03G1115800	Cinnamoyl-CoA reductase 4	5.85079	3.6427	0.00446759
TraesCS3A03G0018100	Disease resistance protein RPM1	3.32854	2.17175	0.00452916
TraesCS6B03G1283200	12-oxophytodienoate reductase-like protein	2.06685	4.46213	0.00452916
TraesCS4D03G0291800	Glycerol-3-phosphate acyltransferase 3, putative	0	0.260557	0.0045592
TraesCS6A03G0730200LC	-	59.2965	46.478	0.0045592
TraesCS5B03G0314000	Chaperone protein DNAj, putative	41.0993	50.7804	0.00455942
TraesCS4B03G0343200	Alpha-1,4-glucan-protein synthase [UDP-forming]	211.353	242.066	0.00460155
TraesCS2A03G0008000	Fatty acid hydroxylase superfamily protein	3.68166	6.25062	0.00461674
TraesCS3D03G0699800	Beta-glucosidase	9.3582	6.4758	0.00464552
TraesCS5B03G1214800	Coenzyme PQQ synthesis protein E	10.8373	5.86715	0.00470195
TraesCS5A03G1279300	RING/U-box superfamily protein	0.722823	1.62272	0.00476129
TraesCS2B03G0454200	Alpha-ketoglutarate-dependent dioxygenase alkB-like protein 2	12.9858	10.3963	0.00484653
TraesCS4A03G0657700	Vacuolar protein sorting/targeting protein 10	4.11407	14.7033	0.00485665
TraesCS6A03G0939400	Alcohol dehydrogenase, putative	3.32317	1.02434	0.00486839
TraesCS7D03G0062200	Membrane protein of ER body-like protein	4.00726	2.16527	0.00493325
TraesCS6A03G0096800	Heat shock 70 kDa protein	148.418	174.951	0.00527117
TraesCS4B03G0215900LC	-	3.59167	5.69046	0.00527755
TraesCS7A03G0824700	Protein reticulata-related 1, chloroplastic	18.4263	23.5822	0.00529952
TraesCS1D03G0415200	Ubiquitin carboxyl-terminal hydrolase-like protein	0.612996	1.85356	0.00530328
TraesCS4B03G0198300	F-box/kelch-repeat protein	19.8713	15.4116	0.00532979
TraesCS7B03G0293400	Ribonucleoside-diphosphate reductase small chain	64.7133	47.3511	0.00532979
TraesCS2B03G1457200LC	-	0	0.369038	0.00536966
TraesCS6D03G0816500	Alcohol dehydrogenase, putative	23.6085	16.9454	0.00536966
TraesCS1A03G0050800	auxin response factor 21	2.17654	0.826762	0.0054249
TraesCS6D03G0243400	Protein kinase, putative	0.54402	0.0159032	0.00549739
TraesCS7D03G0483100LC	-	3.59935	1.19818	0.00557434
TraesCS2B03G0073700	Glutamyl-tRNA (Gln) amidotransferase subunit A	0.0883307	0.626074	0.00558169
TraesCS3D03G0149100	Membrane protein insertase YidC	28.7411	35.2822	0.00572764
TraesCS3A03G0096300	Heavy metal transport/detoxification superfamily protein	9.08003	6.60764	0.00572771
TraesCS7B03G0727400	Xyloglucan endotransglucosylase/hydrolase	0.566044	1.8166	0.00574611
TraesCS2A03G0661900LC	-	1.52432	0.215209	0.00576958
TraesCS2B03G0234400	Dirigent protein	5.17722	14.1317	0.00580278
TraesCS6D03G0193400	Calreticulin/calnexin	128.626	152.727	0.00581651
TraesCS1D03G0639700	Wound-induced protease inhibitor	1.54895	5.28724	0.00583852
TraesCS6A03G0629400	Leucine-rich repeat protein kinase family protein	201.467	153.721	0.00583852
TraesCS3A03G0579900	ATP-dependent RNA helicase	32.4764	43.4507	0.00587878
TraesCS5D03G0038100	receptor kinase 2	1.83789	0.590709	0.00587878
TraesCS5D03G0364700	Non-specific lipid-transfer protein	1227.57	955.464	0.00590611
TraesCS1B03G0753200	Tubulin beta chain	62.9676	54.0509	0.00592182
TraesCS2A03G0660100	Epidermal patterning factor-like protein, putative	2.7878	0.449687	0.0059678
TraesCS4A03G1132600	Autophagy-related protein 22	98.7951	81.5931	0.00606637
TraesCS6B03G0749900	Fatty acid hydroxylase superfamily protein	6.65597	5.4107	0.00612216
TraesCS2B03G0343400	Kinase interacting (KIP1-like) family protein	6.12352	3.7028	0.0061691
TraesCS3B03G1365200	Myb/SANT-like DNA-binding domain protein	4.5733	6.55556	0.00620468
TraesCS4D03G0118200	SNF2 domain-containing protein / helicase domain-containing protein / zinc finger protein-like protein	0.0911101	1.96759	0.00620468
TraesCS2A03G0034400	Meiosis-specific protein PAIR3	3.20753	2.05879	0.00627803
TraesCS1B03G0241200	Ribonucleoside-diphosphate reductase	3.25218	9.24662	0.00628296
TraesCS4D03G0078700LC	-	0	2.27166	0.00628296
TraesCS1A03G0089000	Thaumatin	12.4529	8.10578	0.00633658
TraesCS2A03G0736600	Cell wall invertase	10.9269	14.3779	0.00636087
TraesCS4D03G0824900	Apyrase	277.234	207.908	0.00641334
TraesCS4B03G0981400	Dipeptidyl peptidase	5.36142	7.32236	0.00648566
TraesCS1B03G0337900	Adenine nucleotide alpha hydrolases-like superfamily protein	27.3774	21.1352	0.00654978
TraesCS6D03G0234900	Eukaryotic translation initiation factor 5	59.5802	74.5832	0.00654978
TraesCS4A03G0017400	Hydrolase, alpha/beta fold family protein, expressed	12.8266	8.83222	0.0065701
TraesCS4A03G0135800	Proline-rich protein	61.896	49.7061	0.0065701
TraesCS4D03G0688300LC	-	6.83259	0.790926	0.00659893
TraesCS6D03G0018800	GDSL esterase/lipase	11.5753	15.4115	0.00661255
TraesCS3A03G0129400	Receptor-kinase, putative	0.901274	0.253169	0.00661598
TraesCS7B03G0848800	Kinase family protein	0.140996	1.01967	0.0066639
TraesCS1D03G0640700	Wound-induced protease inhibitor	11.4119	29.5638	0.00679398
TraesCS2A03G1131000	Xyloglucan endotransglucosylase/hydrolase	42.4499	32.239	0.00679398
TraesCSU03G0066300	-	20.1449	25.6477	0.00679398
TraesCS5B03G0227700	1-(5-phosphoribosyl)-5-[(5-phosphoribosylamino)methylideneamino] imidazole-4-carboxamide isomerase	1.26571	3.47663	0.00690158
TraesCS5B03G1098100LC	-	0.0573519	1.9869	0.00698513
TraesCS5B03G1092500	Pseudouridine synthase	2.02041	4.04651	0.00701202
TraesCS7A03G0077300	Transmembrane protein, putative	41.9461	33.4418	0.00707044
TraesCS7D03G0337700	Cinnamoyl-CoA reductase	0.218993	1.06448	0.00708056
TraesCS6B03G0654000LC	-	0.333881	1.05993	0.00710839
TraesCS7B03G0133300	Two-component response regulator	3.77718	2.49777	0.00722087
TraesCS3D03G0554300	ADP,ATP carrier protein	13.7166	17.6737	0.0073046
TraesCS5B03G1244700	Deaminase-related family protein	10.2699	13.7409	0.00732683
TraesCS3D03G1009000	Zinc finger CCCH domain-containing protein 4	4.42543	2.9929	0.00736251
TraesCS7A03G0040100	Pectin lyase-like superfamily protein	22.3339	17.0302	0.00745015
TraesCS5B03G0898900LC	-	8.60801	3.40918	0.00748356
TraesCS7D03G1103900	transmembrane protein, putative (DUF247)	6.36659	4.08073	0.00759054
TraesCS2D03G0394000	Pathogenesis-related thaumatin-like protein	21.6393	16.0748	0.00770818
TraesCS3A03G0165700	Membrane protein insertase YidC	86.8301	112.241	0.00773313
TraesCS2B03G0389300	Lipase	0.793605	0.195392	0.00775743
TraesCS1B03G0191100	Receptor-like protein kinase	3.56131	1.96698	0.0077868
TraesCS2D03G0675900	ATP synthase subunit d, mitochondrial	114.151	137.11	0.0077868
TraesCS3B03G1196000	Beta-glucosidase, putative	3.71877	2.68403	0.0077868
TraesCS7D03G0337500	Cinnamoyl-CoA reductase	0.71861	2.15412	0.0077868
TraesCS7D03G0670100LC	-	0.645146	2.39036	0.0077868
TraesCS2D03G0811700LC	-	0.659428	0.0667884	0.00790912
TraesCS5A03G1246000	Basic helix loop helix (BHLH) family transcription factor	2.31883	0.416378	0.00790912
TraesCS5A03G0187500	Dirigent protein	89.7616	116.484	0.00792093
TraesCS5B03G0035900	Thaumatin-like protein	246.984	161.412	0.00795818
TraesCS5A03G1031100LC	-	16.2734	7.32529	0.00797213
TraesCS5B03G1183900	Cinnamoyl-CoA reductase 4	16.9968	13.4877	0.00800084
TraesCS7D03G0450100	Pathogenesis-related protein 1	1.032	42.1129	0.00804189
TraesCS4D03G0486800	Low temperature and salt responsive protein family	21.2229	12.4222	0.00815897
TraesCS2D03G0624100	Basic helix-loop-helix (BHLH) Transcription Factor	4.07174	1.80444	0.00816836
TraesCS2D03G0076300	NBS-LRR disease resistance protein-like	0.52476	0.254276	0.00817863
TraesCS2D03G0391600	Leguminosin group485 secreted peptide	42.8881	29.7437	0.00830392
TraesCS7D03G0003200	Dirigent protein	236.546	123.586	0.00837312
TraesCS7A03G0617200	La protein like	13.9621	19.1021	0.00844307
TraesCS4B03G0940000	Acid phosphatase 1	1.63096	0.0927441	0.00867996
TraesCS1D03G0649000	Coiled-coil domain-containing protein 47	35.4257	43.0761	0.008764
TraesCS4A03G1001000	AT4G29520-like protein	26.3335	32.2537	0.00876458
TraesCS3B03G0977300	60S ribosomal protein L36	59.6251	82.8916	0.00884994
TraesCS4D03G0826900	Signal recognition particle protein	33.3316	38.9821	0.0089582
TraesCS1A03G0968700LC	-	0.607495	2.73168	0.00899764
TraesCS5A03G1023600	Lipid transfer protein	0.442032	1.99543	0.00905431
TraesCS6A03G0619400	60S ribosomal protein L14, putative	132.202	164.311	0.00908344
TraesCS3A03G1148500	basic helix-loop-helix (bHLH) DNA-binding superfamily protein	0.418582	5.15359	0.00911967
TraesCS7D03G0099300	P-loop containing nucleoside triphosphate hydrolases superfamily protein	28.1527	21.116	0.00928431
TraesCS5B03G1101100	Histone H1	554.115	448.483	0.00934611
TraesCS5D03G0938700LC	-	531.845	687.249	0.00934629
TraesCS2A03G0066500	Chitinase	25.5266	36.4784	0.00943331
TraesCS1D03G0363700	Pentatricopeptide repeat-containing protein	9.86798	12.7177	0.00954958
TraesCS7D03G0199700	Superoxide dismutase	23.1722	31.1432	0.00954958
TraesCS1D03G0309200	Pectin lyase-like superfamily protein	5.58675	7.72916	0.00955963
TraesCS6B03G0402900	Elongation factor 4	26.2676	33.9842	0.00956028
TraesCS1B03G1200200	Disease resistance protein RPM1	1.82162	1.15018	0.00958908
TraesCS3A03G0091100	NADP dependent sorbitol 6-phosphate dehydrogenase family protein	6.46675	2.72064	0.00958908
TraesCS2D03G0519700LC	-	11.5385	16.725	0.00962661
TraesCS5B03G0239100	DNA helicase	17.3043	13.1798	0.00978768
TraesCS2B03G1098600	Serine carboxypeptidase family protein, expressed	7.93539	4.6839	0.00980431
TraesCS4D03G0253900	50S ribosomal protein L24	15.1795	22.0644	0.00991498
TraesCS1A03G0488100	ATP-dependent Clp protease ATP-binding subunit ClpX	70.6111	86.8219	0.00993756
